# Supplementary material for: Alternative activation generates IL-10 producing type 2 innate lymphoid cells
Source: Nat Commun. 2017 Dec 1;8:1900. doi: 10.1038/s41467-017-02023-z (PMC5711851; doi:10.1038/s41467-017-02023-z)
Supplement: Supplementary file 4 — Supplementary Data 1 [file 41467_2017_2023_MOESM4_ESM.xlsx]

## Sheet: Table S1
Seehus et al; Supplementary data 1			Differentially expressed genes upon ILC2 activation
Gene	PBS	PBS	PBS	IL-33	IL-33	log2FoldChange (IL-33:PBS)	adjustp
Il10	1	1	1	128.22	103.138	6.85398	0.0149401
Tigit	1.34918	1.61882	1	112.921	75.6726	6.15569	0.0281859
Ctla4	10.379	4.65205	3.02313	229.921	236.895	5.27741	0.00197619
Tnfrsf8	1	1	1	34.9066	23.4648	4.86719	0.0284846
Fam64a	1	1	1	30.225	21.9943	4.70651	0.0225107
Aurkb	1.54928	1	1	33.0655	25.9626	4.64077	0.0165039
Birc5	2.5884	3.03141	3.73109	77.5719	73.5525	4.59945	0.00217332
Il1r2	17.4039	4.25928	6.74136	281.43	172.778	4.58412	0.0355198
Cdca3	3.05361	1.7652	3.23377	62.2289	64.1756	4.55742	0.00178333
Cdca8	1	1.04762	1.65759	31.8224	24.601	4.51363	0.0179657
Kif22	1.97949	1	1.0565	34.9707	24.9142	4.47616	0.0242549
Hmmr	1.30243	1	1	23.6127	20.3978	4.32121	0.00943101
Cdc20	2.32971	1	1.31447	34.3141	24.0773	4.23722	0.0259167
Ccnb1	1	1.13538	1.06353	21.0465	19.0068	4.23123	0.00602795
Mki67	4.39838	2.35602	1.7026	63.3213	38.0367	4.16813	0.0378021
Ccnb2	5.59488	3.97198	3.90327	81.2274	78.5947	4.15359	0.00178333
Nuf2	1.31659	1.41344	1	21.5763	22.4906	4.1474	0.0020485
Ube2c	8.4501	5.69202	7.01261	118.438	129.104	4.13358	0.00520762
Cdk1	1	2.17222	1.9879	29.2831	30.8196	4.12692	0.00306726
Cdca5	1	1	1	20.713	13.925	4.11428	0.0293388
Kif11	3.11532	2.29054	1.40023	45.0928	32.7558	4.10074	0.0231024
Ccna2	3.8333	3.48739	1.9496	58.2984	45.1591	4.06524	0.0181363
Kif20a	1.6071	1	1	23.6791	16.21	4.05205	0.0281503
Prc1	2.25885	2.28643	1.66093	39.0506	28.8004	4.03555	0.0221297
Ncapg	1	1	1	19.836	12.8856	4.03217	0.03238
Nusap1	4.22874	2.43528	1.48439	47.9297	38.8432	3.99762	0.0149783
Cep55	1.60545	1.3323	1	20.1059	20.5566	3.95322	0.00178333
Adap1	1.37519	1.29919	2.02115	27.0211	20.6635	3.92913	0.0197144
Cks2	1	2.23939	1	19.0287	23.9949	3.92816	0.0171068
Tff1	1	1	1	16.1722	14.0397	3.91705	0.0092776
Myb	1	1	1.13568	19.1293	12.2907	3.9098	0.0331743
Hist1h2ao	1	1	1	16.8097	13.2225	3.90844	0.017095
Knstrn	1.38848	1.31263	1.46506	20.4805	21.1199	3.90477	0.00178333
Uhrf1	1.57223	1	1	21.7934	13.2557	3.87944	0.0371808
Ckap2l	1.91482	1	1	21.281	16.9651	3.87326	0.0163694
Tnfsf4	1.24527	1.70565	1.31812	20.6261	20.9726	3.86952	0.00178333
Spag5	1.06842	1	1	17.4491	12.3879	3.8665	0.0252882
Dlgap5	1	1.64417	1	19.3754	15.7609	3.85426	0.0149783
Cks1b	4.67794	4.90524	4.50322	65.5843	68.8895	3.83991	0.00217332
Prr11	1.08362	1	1	17.1894	12.0696	3.83115	0.0260922
Aurka	1.41917	1	1	17.5832	14.1896	3.80104	0.0149783
Mxd3	1.9506	1.44234	1.33404	22.2884	21.2593	3.78857	0.00233933
Cdkn3	1	1	1.8689	18.9927	16.2201	3.77107	0.0115073
Ndc80	1	1.16823	1	14.9929	13.8248	3.77017	0.00461409
Plk1	1.0871	1	1	15.5429	12.4408	3.76523	0.0154237
Hist1h2ap	1	1	1	15.0411	12.1355	3.76429	0.0149783
Nek2	1	1.10472	1	17.5495	10.4354	3.75708	0.0395399
Spc24	1.79074	3.73184	1.56776	30.2277	33.4206	3.75116	0.00817367
Ckap2	1.1083	1	1	15.3108	12.1777	3.72959	0.0161334
Adgrg7	2.03119	1	1	20.1271	14.7976	3.69993	0.0231024
Bub1b	2.87605	2.91919	1.96189	39.1483	27.5768	3.6896	0.0261794
Cdc25b	5.68261	4.50731	5.63226	73.965	61.5527	3.68342	0.0130358
Rrm2	11.4861	5.90313	4.20555	101.86	82.9459	3.68222	0.0154237
Fignl1	1	1	1	14.8358	10.8187	3.68114	0.0231024
Rad51	2.37201	1.60831	1	21.7222	20.2275	3.65931	0.00580844
Top2a	11.6773	6.32634	4.93228	110.598	81.1303	3.64835	0.0234547
Ddit4	8.92218	8.9224	15.083	146.822	121.189	3.60989	0.0145515
Foxm1	1.81461	1.46496	1.16131	22.1385	13.5587	3.59186	0.037317
Tpx2	3.63027	2.53999	2.10145	38.5049	27.1062	3.57264	0.026614
Ect2	1.629	1	1	15.2063	13.4171	3.56451	0.00901591
Gimap7	3.39694	5.40942	3.2125	34.7902	59.4715	3.55633	0.0417686
Trat1	1.75344	1	1	13.3306	15.9928	3.55073	0.0139176
Kif18b	1	1	1	14.3983	8.54799	3.52019	0.0401309
Kif2c	1	1	1	13.8048	9.02085	3.51258	0.0327332
Cenpa	6.59995	6.97114	3.96083	63.2894	69.9734	3.51118	0.00724185
Hist1h2ad	1	1.11718	1	13.4742	9.88295	3.49051	0.0231024
Snhg4	1.01841	1	1	11.2206	11.0925	3.47099	0.000410179
Cenpp	1	1	1	9.96238	12.0129	3.45781	0.0135552
Rad51ap1	1.03599	1.03275	1	10.7374	11.7074	3.45563	0.00525629
Hist1h2ag	1	1	1	13.7032	8.21847	3.45429	0.0396821
Cenpe	1	1	1	11.9118	9.80814	3.44095	0.0144639
Kif15	1.03318	1	1	12.5496	9.09562	3.42011	0.0241914
Tk1	2.99466	2.55643	1.08467	26.0556	20.4302	3.39342	0.0192597
Tox2	1.96882	2.33381	3.05232	32.913	18.0513	3.37766	0.0491237
Pbk	1.5481	1.61705	1	14.5776	14.2807	3.37751	0.00217332
Cdca2	1	1	1	12.491	8.12956	3.36601	0.0333584
Bub1	1.40405	1	1	11.916	11.3817	3.35983	0.00285575
Ska3	1	1	1	10.9621	9.43183	3.35007	0.0103103
Lmnb1	14.5294	13.5594	14.0474	161.38	123.649	3.34294	0.0202111
Shcbp1	1.221	1	1	11.8971	9.80574	3.33727	0.0145127
Gtse1	1	1	1	12.0276	8.1463	3.33442	0.0304924
Psrc1	1.6903	1	1	14.1341	10.6497	3.33255	0.0220396
Ccnf	1	1	1	12.1416	7.78972	3.31697	0.0346954
Ncaph	2.25514	2.08259	2.43607	27.0695	17.215	3.29373	0.0351809
E2f8	1	1	1	11.5941	7.83141	3.27988	0.0309836
Spc25	2.89932	1.89269	2.30476	19.6708	24.9983	3.23901	0.0180613
Kifc1	1.53914	1.25456	1	13.3395	10.4837	3.23565	0.0181264
Racgap1	8.37324	5.2595	4.45458	66.6232	46.7837	3.23342	0.0281503
Ccne1	1	1	1	10.4266	8.0505	3.20767	0.0198044
Hist1h2ah	1	1.15301	1	11.1666	8.10924	3.19695	0.0246296
Cenph	1	1	1	8.96112	9.30964	3.19146	0.00178333
Asf1b	3.80578	5.20001	6.59753	51.4608	40.3235	3.14136	0.0191966
Fbxo5	1.61873	1	1.96097	14.9783	11.8511	3.13545	0.0184036
Kif4	1.32661	1.26595	1	12.903	8.07112	3.13049	0.0368967
Hist1h2ai	1	1.11718	1.44323	11.5224	9.09519	3.11872	0.0180006
Ncapd2	9.88079	7.29742	6.45334	82.8722	53.7454	3.11632	0.0346954
Tyms-ps	1.4773	1.30276	1.10426	10.266	12.1607	3.11445	0.0126053
Ncapg2	2.06742	1.18576	1	15.4603	8.92332	3.10426	0.0462133
Ccne2	1.52016	1	1	8.76425	11.3121	3.09675	0.0202111
Chaf1a	2.37365	1.39945	2.02699	20.4817	12.4219	3.08906	0.0401815
Mcm10	1	1	1	9.7234	7.28274	3.08798	0.0223189
Melk	1.40377	1	1	11.8951	7.31888	3.08191	0.0389212
Gins1	1	1	1	9.28084	7.60222	3.0775	0.0149783
Incenp	4.60995	4.75538	4.10174	43.2329	32.0966	3.06874	0.0230173
Hmgb2	34.0241	45.3458	37.2166	251.661	398.219	3.06374	0.0363158
Hist1h2af	1	1.0083	1	9.96627	6.75535	3.05966	0.0310808
Esco2	1.1203	1	1	9.18518	8.07934	3.05302	0.00901591
Gmnn	4.0524	6.94403	6.5967	47.4994	49.5051	3.048	0.00461409
Tyms	1.20999	1.8222	1	10.9274	11.1294	3.03655	0.00476639
Fam83d	1.2038	1.54451	1	10.6447	9.6912	3.02468	0.00724185
Tacc3	5.68612	4.1499	2.8766	33.8229	35.1098	3.02389	0.00557305
Rad54l	1	1	1	9.20435	7.05576	3.02327	0.0208868
Cenpn	1	2.98224	1.36378	16.7468	12.2081	3.02223	0.0277353
AA467197	9.78454	6.80557	9.10158	77.0064	61.5349	3.0159	0.017301
Mad2l1	3.4117	6.55871	2.8968	33.8341	35.4436	3.01365	0.00856224
Trip13	1	1	1	8.12679	7.84889	2.99781	0.00178333
Mybl2	1	1	1	9.00926	6.74602	2.97776	0.0225992
Cdca7	1.25945	3.27507	1.7443	19.0137	13.9131	2.97566	0.0266837
Hells	3.23922	2.16479	2.19499	23.0285	16.4353	2.96161	0.0272898
Dusp2	2.85872	1.87804	3.73079	27.3189	16.5161	2.95703	0.0417686
Cenpm	1.68963	1	1	10.8789	8.18382	2.95417	0.0231024
Dnph1	1	1	1	7.22284	8.15638	2.94291	0.00837065
Hist1h4i	3.54211	4.06047	2.2289	22.0886	27.9644	2.93294	0.0192597
Syce2	1.74063	3.03525	1.71552	16.3888	16.5527	2.92827	0.00583536
Cdc25c	1	1	1	7.75736	7.39443	2.92142	0.00217332
Dtl	1.02737	1	1	8.91971	6.27296	2.9122	0.028191
Dhfr	1.07748	1	1.18478	7.6451	8.64938	2.9054	0.00896202
Hist1h2an	1	1.11718	1	8.98892	6.48595	2.89658	0.0259351
Car5b	1.86114	1.65837	1.19455	14.2301	9.16231	2.89596	0.0356521
Kif23	3.46875	3.22067	3.47953	27.9392	22.3033	2.8897	0.017301
Clspn	1	1	1	8.58403	6.06176	2.87241	0.0281171
Mtfr2	1	1	1	8.37818	6.24743	2.87042	0.0231024
Diaph3	2.2247	1.85977	1.35699	14.6475	11.8474	2.86861	0.0171068
Sgol1	1	1	1	7.86871	6.61674	2.85653	0.0130675
Il6	9.55512	10.551	8.95166	67.592	72.187	2.85111	0.00401909
Kpna2	5.64407	8.95047	10.4747	62.3935	58.1059	2.85	0.00736539
Pole2	1	1.30333	1	9.38835	6.36987	2.83907	0.0321685
Plac8	66.9693	68.7466	44.5613	394.346	464.168	2.83659	0.0132566
Gzma	14.0254	15.3448	11.0521	78.4431	113.928	2.83563	0.0309836
Neil3	1	1	1	7.44731	6.48285	2.80014	0.0101613
Eme1	1	1	1	6.58009	7.24536	2.78925	0.00641212
Kif20b	1.12732	1	1	7.90849	6.11105	2.7494	0.0209271
Spink2	1	1.42233	1	8.93575	6.26575	2.73613	0.0299458
Depdc1b	1	1	1	8.09384	5.08631	2.72029	0.0383074
Taf1d	5.46737	6.40601	8.67451	33.7866	56.4815	2.72019	0.0442317
Ube2t	1.23971	2.14423	2.4345	9.90766	15.4319	2.70765	0.0374766
Prkag2	3.52243	4.22443	4.84964	30.0041	24.7625	2.70524	0.0149783
Troap	1	1	1	6.59709	6.20692	2.67852	0.00313338
Rom1	2.82912	1.27367	1.5705	10.6241	13.1558	2.65245	0.0209271
Acbd7	1.63069	1.3616	1.01124	7.60843	9.16713	2.65198	0.0153603
Fam185a	2.01433	2.02734	1.32723	12.3529	10.0432	2.64551	0.017301
Kif18a	1	1	1	7.47559	5.02791	2.64426	0.0331405
Dbf4	4.0212	5.70009	2.18406	24.5213	25.0865	2.64392	0.010784
Ggt1	1.49397	1.35437	1.26616	7.42603	9.67833	2.64054	0.0218238
Prim1	5.12919	6.09123	4.72895	31.1764	35.1044	2.64005	0.00918759
Cdc45	1.73764	3.3177	2.01236	15.5139	13.8498	2.63968	0.0123853
Zwilch	1	1	1	7.01573	5.29783	2.62218	0.0228318
Apitd1	1.90803	1.42496	3.62687	15.3139	13.0581	2.6123	0.0181132
Spdl1	1	1	1	6.20461	5.99244	2.60846	0.00178333
Depdc1a	1	1	1	5.47373	6.71313	2.60725	0.0157303
Neat1	12.6548	6.56386	14.8892	51.8877	86.2629	2.60303	0.045943
Plk4	2.44185	2.4467	2.26871	14.4667	14.4322	2.5985	0.000647445
Pbx4	1	1	1	6.60273	5.46596	2.5932	0.0149783
Clec2i	1	3.19567	1	11.0408	9.68813	2.58123	0.0228195
Oip5	1	1	1	5.40792	6.54702	2.57953	0.0149783
Matk	3.03672	1.5242	1.43072	13.4454	10.3252	2.57312	0.0252882
Gins2	2.45644	2.31062	2.01616	12.8191	13.9943	2.56787	0.00641212
Poc1a	2.20799	1.68083	1.19498	11.6502	8.06007	2.53993	0.0327303
Hist1h2bb	1	1	1	5.37042	6.20086	2.53248	0.0110486
Ppil1	6.08245	11.2352	11.4822	53.2548	57.7073	2.5309	0.0101946
Batf	21.8511	29.7385	28.5682	128.333	179.871	2.52793	0.0288174
Sgol2a	1	1	1	7.2227	4.23029	2.51765	0.048081
Bora	2.543	1	1.04835	10.4287	7.05509	2.51399	0.0374766
Ttk	1	1	1	5.79119	5.58747	2.50826	0.00178333
H2afx	27.2687	28.5672	26.2487	163.619	144.665	2.49404	0.00925917
Cenpi	1.37434	1	1	5.85047	6.73766	2.48435	0.0121724
E2f2	2.83786	1.63058	2.32995	14.2582	11.0957	2.48391	0.0223189
Dusp4	5.07852	3.76106	3.46093	20.8662	24.8419	2.47869	0.0149783
Wdhd1	2.03879	1.51906	1.21714	9.98205	7.759	2.47848	0.0223663
Trim59	2.14548	2.68519	1.85096	14.7621	9.90065	2.46902	0.0347528
Sytl3	3.98819	3.7887	4.61725	25.9577	19.6858	2.46571	0.0231024
Neu3	3.42679	1.59141	1.48635	13.9912	9.89493	2.46161	0.0338644
Mis18bp1	1	1	1	6.35061	4.59373	2.45211	0.0275889
Anln	1	1	1	5.67147	5.17994	2.43981	0.00635181
Dgat1	13.4222	15.203	10.0245	58.8778	80.2976	2.43334	0.0272898
Batf3	1.30215	2.16044	1	7.5794	8.36597	2.42215	0.0149783
Cdc6	1	1	1	6.71967	3.92308	2.4118	0.0491237
Snhg15	7.27306	4.48547	6.90935	26.7645	38.6609	2.39426	0.0329369
Bcl2l15	1	1.59074	2.89825	8.39028	10.798	2.39058	0.0280605
Lilr4b	3.94335	4.76259	4.63608	20.4482	25.3936	2.36565	0.0180893
Cysltr2	5.12956	3.65723	3.71523	22.5484	20.2831	2.36147	0.0101613
Smc2	5.96207	4.77828	3.26166	27.7725	19.9677	2.35453	0.0308805
Pif1	1	1	1	5.70703	4.50718	2.35251	0.0202111
Gm9199	4.1163	3.24464	3.07871	20.2593	15.0844	2.34434	0.0258213
Nmral1	1.63768	3.31342	3.51547	11.9941	16.5159	2.33658	0.0310596
Arhgap19	2.2397	2.14963	1.86706	11.9222	9.02289	2.32817	0.0238112
Rgs1	206.805	179.269	129.475	805.755	915.038	2.32385	0.0126053
Blm	1.9384	1.63822	1.31716	9.7853	6.50272	2.31975	0.0363149
Kifc5b	1	1	1	5.41494	4.56271	2.3187	0.0144639
Klrg1	49.8058	90.976	77.8604	306.598	414.161	2.30591	0.028191
Hmgn3	3.4353	6.45176	6.04029	25.2604	27.1632	2.30367	0.0115073
Chek1	1	1	1	6.10235	3.76709	2.30297	0.0435106
Hist1h2ae	1	1	1	4.73479	5.13043	2.30235	0.00557305
Mthfd2	8.7012	5.76447	3.91153	33.1639	27.25	2.30193	0.021958
Rilpl2	11.4194	13.7918	17.5799	62.8129	77.4475	2.29769	0.0193319
Parpbp	1	1	1	5.5226	4.31007	2.29758	0.021426
Kntc1	1	1	1	5.9259	3.81312	2.28378	0.0393478
Xist	19.4906	4.14969	4.34973	48.076	42.4911	2.27904	0.0363158
Stmn1	52.4106	60.7625	60.3103	284.9	276.147	2.27829	0.00217332
Rcc1	4.40298	4.44697	4.44594	22.6416	20.2932	2.27613	0.0083202
Haus4	9.5096	11.8013	9.29219	52.8314	44.3862	2.2525	0.0149783
Ccr1	4.59709	3.40531	3.05749	18.2338	16.8073	2.24867	0.0095616
Myl6b	1	1.25906	1.00002	6.11538	4.15008	2.24022	0.0348445
Mcm5	10.5489	10.074	6.84334	49.6571	36.7907	2.23913	0.0278664
Cenpk	1	1	1	5.12869	4.30345	2.23759	0.0149783
Lig1	14.1045	13.8409	10.0337	72.2372	46.6681	2.2315	0.0399771
Mcm7	8.73065	9.99376	8.1725	46.7419	37.2915	2.22848	0.0202111
Ccr3	1	1	1	4.53245	4.79624	2.22167	0.00313338
Lrmp	7.69987	7.06779	6.5234	33.1313	32.2671	2.20397	0.00217332
Anapc15	4.55145	7.38365	7.43261	26.9131	32.491	2.20187	0.0187412
Ezh2	7.81861	9.0292	5.96513	38.2128	31.118	2.18861	0.0194777
Cmtm7	47.8065	51.8085	33.241	214.263	189.465	2.18848	0.0130675
Dut	6.16589	9.66628	7.2268	34.0671	35.915	2.18662	0.00901591
Dsn1	2.96173	2.1509	1.70162	10.4064	10.1205	2.17585	0.0101613
Cdc7	1.07051	1.05306	1.53686	5.68936	5.29868	2.17081	0.00959492
B4galnt4	1	1	1	5.21012	3.79486	2.17072	0.0283692
Hpgds	1.26873	1	1.10755	6.20006	3.90321	2.16628	0.0431129
Egln3	3.07757	1.83553	2.38563	11.7393	10.0628	2.16371	0.0161334
Hist1h4c	1.42279	1	1.13167	6.13262	4.21397	2.12642	0.035042
Mcm6	30.2369	27.0529	22.8677	132.863	98.9751	2.11717	0.0272898
Cela1	2.53906	2.51062	1.42953	8.44517	10.1955	2.10953	0.0208964
Fam46a	12.1838	10.9536	9.98368	44.1539	51.045	2.10816	0.0127603
Psat1	14.939	13.0485	9.87182	56.0472	52.2196	2.10083	0.00943101
Hist1h2ak	1	1	1	4.62388	3.88413	2.08882	0.0149783
Chek2	1	1.42745	1.23683	5.62644	4.6747	2.07616	0.0176524
Hmga1	2.08784	2.29946	2.39253	10.1491	8.88883	2.07452	0.0115073
Ripk3	17.7096	14.5002	10.8825	71.0067	49.576	2.06948	0.0347528
Cenpl	4.03254	4.58176	2.36205	17.8161	12.8415	2.06681	0.0334958
Rapsn	1.91733	1.14353	1	5.98751	5.33794	2.06467	0.0181978
Gm17745	16.3685	12.3107	16.0862	48.0608	76.1245	2.057	0.0447039
Ska2	1.94875	1.52666	3.52747	11.0803	8.33269	2.05596	0.0334848
Tfdp1	13.4308	9.74238	8.81663	43.8003	44.2783	2.04614	0.00901591
Cd48	43.4397	56.8795	46.5047	184.81	219.173	2.04517	0.0157072
Gm8615	1.78383	2.71588	2.08169	10.464	7.57964	2.03999	0.0317906
Lin9	1	1.07578	1	5.01762	3.41147	2.03939	0.0355712
Casp3	12.9493	11.8346	12.1798	51.3765	49.6003	2.03481	0.00217332
Baiap3	1.08503	1	1	5.20243	3.20465	2.03128	0.0477781
Gpr171	58.1247	42.4873	38.6198	168.666	210.617	2.03075	0.0223903
Zfand4	1	1	1	4.43669	3.72335	2.02858	0.0149783
Ccr5	6.99905	5.51335	3.73504	19.6825	24.47	2.02725	0.023756
Ccdc34	1.83491	1.96988	2.75489	7.68241	10.1084	2.0244	0.0273442
Ung	1.77292	1.33233	1.64918	7.1168	5.7661	2.02308	0.0202111
Fancd2	1.13529	1	1	5.29093	3.2017	2.02258	0.0498746
Sap30	8.55905	6.87494	6.12874	25.2426	32.9344	2.01687	0.0256384
Mms22l	2.79275	1.93283	1.45056	9.21824	7.43436	2.01593	0.0247422
Klrb1b	5.23078	6.06736	6.12404	18.6105	28.1864	2.01045	0.0394085
Klhl6	16.4574	13.2313	14.4667	62.2656	55.6868	2.00251	0.0103103
Pycard	19.8183	21.8465	16.2832	70.0244	84.6504	2.00137	0.0179657
Osbpl3	10.2523	6.68296	7.25377	36.0923	28.2952	1.99739	0.0249995
Mterf2	1	1	1	4.37969	3.5901	1.99454	0.0176524
Chtf18	1.22774	1.63081	1	6.33305	3.91054	1.99355	0.0498632
Oaf	1.38211	2.16631	2.64842	8.80335	7.41455	1.97294	0.0216708
Dctpp1	16.6269	20.8499	17.156	59.4853	83.3716	1.97169	0.0327303
Dck	6.05356	4.86277	3.68182	21.4196	16.7265	1.97071	0.0256406
Capn3	1	1	1	3.19622	4.59022	1.96096	0.0344366
Mcm3	20.871	14.6957	14.7648	77.8436	52.3632	1.95623	0.0394085
Il13	171.804	103.863	50.5938	393.7	442.553	1.94288	0.0303194
Taf5	1	1.14636	1	4.0614	3.98605	1.93981	0.00247671
Fen1	7.24618	9.26687	6.62569	34.7248	24.4257	1.93904	0.0347528
Insl6	2.1088	1.55644	2.57461	8.00046	7.83273	1.92833	0.011503
Apoa2	1	1	1.05554	3.77428	3.94899	1.92275	0.00274202
S100a6	353.015	573.299	505.651	1535.58	2072.02	1.91801	0.0311592
Gm5547	6.80471	4.53429	3.49227	17.17	19.9748	1.90948	0.0221297
Arhgap27os3	1.00355	1.25693	1.3558	4.15253	4.89323	1.9077	0.0162846
Gas5	4.86859	6.55982	4.11851	17.0836	21.5414	1.89787	0.0251475
Gna15	12.95	16.4471	11.1834	51.7563	48.8646	1.89503	0.0103103
Pmf1	15.5198	18.467	15.2188	61.6012	58.9421	1.87762	0.00557305
Hmgb3	4.61028	6.622	5.63681	19.2133	22.0722	1.87622	0.0149783
Mcm8	1	1	1	4.43377	2.90546	1.87563	0.0416801
Gm19557	1	1	1	2.91903	4.38298	1.86829	0.0397332
Prim2	2.92532	5.6828	2.94789	13.8709	14.0678	1.85858	0.0217762
Ercc6l	1.13426	1	1	4.51462	3.04853	1.85582	0.0383544
Hrh2	2.38263	1	1	5.691	4.87716	1.85482	0.0333704
Rnaseh2b	6.11359	6.25321	5.73165	20.9349	22.661	1.85329	0.00660054
Itga4	31.4394	18.7075	19.4388	92.2375	75.0939	1.85081	0.0256384
Rbbp8	4.8119	4.90779	5.31529	16.9625	19.1743	1.85011	0.0111042
Slc16a6	4.00994	4.6591	4.01334	13.232	17.124	1.84412	0.0251475
Tipin	15.3262	17.4819	14.2008	58.3195	54.0415	1.8421	0.00810652
Nemp2	3.24629	1.38166	1.92975	9.1202	6.50995	1.83803	0.0417686
Sapcd2	1	1	1	4.18313	2.94278	1.83307	0.0346207
Snhg7	1	1	1.04004	3.53291	3.68147	1.83175	0.00233933
Pola1	3.13629	2.62297	2.16345	11.4377	7.35809	1.83131	0.0466171
Myo1g	47.3326	34.2244	30.3603	156.931	107.519	1.82552	0.0398337
Il17rb	60.5206	54.1552	42.6304	200.478	169.277	1.81796	0.0181132
Whsc1	6.25955	5.52041	4.19383	22.2855	15.1807	1.81485	0.0397332
Syt11	3.99433	5.52924	4.8231	19.3872	14.021	1.80445	0.0333584
Penk	1.79741	1.23281	1	5.56319	3.80919	1.80252	0.0423238
Hjurp	1.3769	1.32242	1.00282	4.64143	3.94306	1.79834	0.0176524
Crmp1	3.69218	1.73561	1.15837	7.9206	7.29885	1.79337	0.035522
H2afz	63.3948	74.3699	55.1378	205.403	239.944	1.79202	0.0163791
Rrm1	22.5887	17.8479	15.2202	78.2175	50.0869	1.7899	0.048289
Cep97	1.40461	1.5829	1.04417	3.77765	5.51384	1.78949	0.0397332
Timeless	3.1368	2.6724	3.4755	12.7898	8.60552	1.78933	0.0403022
Cenpw	2.02921	1	1	4.1033	5.1667	1.78703	0.0346324
Gnpda1	5.67387	5.2873	3.80433	18.9677	14.757	1.77654	0.0272898
Hip1r	9.59151	6.25564	8.22437	32.598	22.3788	1.77646	0.0397332
Cenpc1	2.53731	3.06036	3.05604	11.1964	8.54855	1.77506	0.0272865
Rfc4	10.4192	12.9652	10.819	35.532	42.4423	1.77382	0.0179657
Cenpu	1	1	1	3.69396	3.13483	1.77163	0.0149783
Nipal1	1	1.32901	1	3.92926	3.63729	1.7695	0.0115073
Hmgn2	20.8271	27.542	23.6836	73.366	89.838	1.76451	0.021426
Sla	157.052	118.522	104.187	436.49	423.219	1.76372	0.0116626
Pkmyt1	2.76069	3.04871	3.18432	11.1883	9.11811	1.75991	0.0202111
Haus3	3.27817	4.22316	4.84688	14.605	13.2188	1.75698	0.0144923
Stx11	9.80474	7.98468	8.21273	32.0914	26.3631	1.75365	0.0202111
Impa2	14.2867	14.2968	11.7232	45.3127	45.1974	1.75202	0.00510801
Cep128	1.11551	1.47935	1.37946	4.97072	3.88908	1.74153	0.0256384
E2f1	4.22825	5.08512	3.83355	17.2234	12.0783	1.74122	0.0365334
Gpsm2	2.64036	2.14288	2.4558	8.64808	7.44051	1.73713	0.0149783
Sass6	1.07239	1.10835	1	4.04668	3.00426	1.73342	0.0303719
Apobec3	38.3183	39.2027	35.4097	130.187	119.754	1.73111	0.00744912
Ahcy	16.4308	14.4776	13.5056	50.8481	47.1798	1.72714	0.0083202
Enkd1	2.13539	1.32722	1.72498	6.12126	5.32526	1.72674	0.0192597
Mterf1a	1	1.51609	1.04605	3.58853	4.17992	1.70985	0.0210921
Suv39h1	5.41257	5.47675	4.91904	19.1926	15.2721	1.70939	0.0227322
Tube1	1.1523	1	1	4.05378	2.794	1.70419	0.0380806
Cep57l1	3.53429	3.79396	2.45126	12.5114	8.71066	1.70269	0.0397332
Snx5	39.4036	34.2013	37.1656	123.858	115.3	1.69535	0.00722751
Ccdc69	11.5167	5.80886	8.86579	27.6148	28.7037	1.68948	0.0205655
Ankrd16	1.48818	1	2.24623	4.62296	5.54727	1.68806	0.0317906
Clhc1	1	1	1	3.6686	2.77092	1.68695	0.0284017
Pola2	6.86274	7.78078	6.28348	25.1439	19.6627	1.68331	0.0256384
Mras	4.60742	2.96441	4.50599	13.3173	12.5198	1.68205	0.0149783
Dyrk3	29.6623	21.056	25.0371	72.1947	89.2659	1.67672	0.0235457
Fcho1	11.2157	7.91878	8.30363	33.1277	25.3427	1.67649	0.0304924
Myo1f	14.2967	13.24	11.1778	45.9609	36.2024	1.67058	0.0252882
Ppcdc	2.53264	1.98202	2.50998	6.47532	8.4209	1.66941	0.0281503
Wdr12	2.03944	2.33012	2.20028	7.33927	6.59053	1.66921	0.0104564
Pdcd1	92.4507	93.5077	93.8038	275.765	317.077	1.66841	0.0132566
Apol9b	4.19871	6.13527	3.233	16.0213	12.7197	1.66797	0.032229
Bdh1	6.17775	4.87397	3.58677	16.6176	14.2513	1.66135	0.0227711
Pigl	4.02785	4.27955	4.44198	14.2603	12.6055	1.66031	0.0116626
Topbp1	14.4039	10.1768	10.4555	40.047	33.4276	1.65336	0.0223189
Asic3	1	1	1	3.55161	2.73297	1.65182	0.026614
Tcf19	15.5816	11.236	10.4112	44.4765	33.2793	1.64749	0.0337718
Mrpl1	2.33705	1.35738	2.50846	6.72566	6.17834	1.64177	0.021426
Dera	11.9129	12.309	9.56856	32.9971	37.191	1.63957	0.0145127
Fhl3	2.28147	1.35586	1.44008	5.38641	5.13679	1.63637	0.0202111
Coq3	2.08025	2.04492	2.00499	6.41895	6.27996	1.63567	0.00178333
Tbc1d10c	32.234	28.5783	29.7134	95.478	92.0427	1.63561	0.00398372
Med11	18.0204	23.2151	27.0655	58.9145	82.3142	1.63302	0.0371808
Cntrl	8.30868	5.47801	6.647	24.3615	17.7227	1.62729	0.0359491
Zpbp2	1.18264	1	1	2.57902	3.97561	1.62725	0.048289
Tmco6	4.60736	4.34306	5.88858	15.6983	14.8607	1.62717	0.0115073
Rpusd3	1.01908	1.58028	2.00123	4.23696	5.22876	1.62586	0.0310808
Nmrk1	2.53854	1.22637	2.51878	6.61404	6.28593	1.62265	0.0242549
Prr5	1	1.19164	1	3.81501	2.7337	1.62188	0.0353461
Rfc5	9.96438	7.32257	5.35167	24.0349	22.3557	1.62001	0.0218238
Traip	1	1	1	3.33305	2.81061	1.6191	0.0165386
Ydjc	1.99927	2.20434	2.71419	7.95278	6.20542	1.61822	0.0279896
Cd160	1	1	1	2.93521	3.19182	1.61519	0.00733155
Lat2	20.4566	15.445	10.0442	42.6769	51.1302	1.61473	0.0303719
Clnk	1	1	1	2.68613	3.43566	1.61395	0.0252882
Arl14ep	4.35818	5.97656	5.01322	16.5302	14.7383	1.61163	0.0149783
Rasgrp2	5.52347	5.44104	6.7753	17.1351	18.9377	1.60888	0.0124385
Map4k1	16.8017	14.8927	13.1292	52.8444	38.1954	1.6072	0.0350646
Sytl2	14.6949	12.9075	14.202	50.902	33.9896	1.60693	0.0439124
Rdh12	2.21642	1.63037	2.78714	7.57683	5.86738	1.60401	0.0327332
Casp1	15.2075	19.9871	14.6175	44.9486	55.9206	1.60288	0.0256384
Hist1h3i	1	1	1	3.06957	2.99704	1.60089	0.00178333
Cdk6	4.90233	4.26183	3.91578	16.0176	10.3989	1.59905	0.0489694
Smc4	18.6595	14.9822	16.6471	53.4248	47.8203	1.59451	0.0127603
Orc6	4.57007	7.50745	5.97951	17.3345	19.0114	1.59419	0.0187003
Reep4	6.00887	11.7971	14.0119	30.1845	33.4822	1.58566	0.0298703
Nup37	6.32318	8.40467	4.62143	17.5097	21.1738	1.5844	0.0286928
Orc1	1	1	1	2.61079	3.38504	1.58396	0.027147
Adck5	2.47561	5.27578	4.75702	14.2401	10.7296	1.58224	0.0398907
Mcm4	18.1991	17.0668	13.2111	55.7993	40.9092	1.5813	0.034756
Cep152	1.3464	1	1	3.41286	3.21768	1.57148	0.0132509
Cd72	5.05348	10.5067	9.15526	21.0427	27.7621	1.56657	0.0390804
Phf11b	4.52044	3.52021	2.77729	10.0396	11.278	1.56358	0.0210477
Fxn	2.77323	2.46892	2.45383	7.8742	7.27901	1.56241	0.00836653
Mgst2	3.89859	13.5606	13.6356	31.1211	30.0569	1.5613	0.0399771
Hscb	11.7356	17.8752	19.0338	39.6176	56.0383	1.56054	0.0418102
BC055324	1	1	1	3.22983	2.66097	1.55846	0.0202111
Arid3a	1.65124	1.45614	1.23976	5.13912	3.39101	1.55746	0.048289
Sfi1	2.2307	1.92448	1.97038	5.90799	6.09972	1.55601	0.00526984
Nsl1	1	1	1	2.81203	3.06489	1.55506	0.00770043
Rhebl1	1	1.02632	1	3.42816	2.4952	1.55381	0.0340369
Mterf1b	1	1	1	3.33887	2.51735	1.54997	0.0304924
Etaa1	1.36316	1.41465	1.9161	4.71033	4.43978	1.54796	0.0149783
Slc36a1	1.97797	1.81006	2.12808	6.95543	4.5693	1.54697	0.048286
Cisd1	6.45116	12.3643	16.53	31.9884	36.4568	1.53839	0.0350548
Shmt1	2.07573	1.60167	2.1722	6.55349	4.76658	1.53744	0.0360589
Pisd-ps1	20.3187	13.638	11.9065	39.7	48.7161	1.53193	0.031083
Rad54b	1	1	1	2.82766	2.9367	1.52716	0.00217332
Chkb	6.89504	6.81437	4.78315	18.1505	17.2626	1.5223	0.0149783
Zfp52	2.46862	2.75972	2.0496	6.66711	7.19281	1.51428	0.012694
Zbtb32	1	1	1	2.81066	2.89963	1.51356	0.0020485
Gatsl3	13.8247	15.709	13.319	47.4754	33.9924	1.51181	0.036677
Ogt	9.95982	4.39467	7.60481	20.4816	21.1299	1.50711	0.0294969
Rfc3	10.5548	8.83451	10.0955	25.9828	29.8354	1.50573	0.0151109
Spns3	1	1.80513	1.11224	4.16345	3.24087	1.50344	0.0376426
Ddx28	3.47538	2.79826	2.35725	8.39868	7.87889	1.50027	0.0151402
Fes	14.517	11.9357	14.3381	38.9224	37.8947	1.49815	0.00724185
Miip	7.38843	7.489	5.86101	19.8656	19.126	1.49582	0.00959492
Ptafr	1.79244	1.60357	1.80627	5.40292	4.34847	1.49143	0.0234227
Mb21d1	2.08444	1.14451	1.64293	5.31888	3.78247	1.48656	0.0461632
Rasl2-9	3.29308	2.55774	4.21194	8.48971	10.3081	1.4865	0.0284846
Ctla2b	58.9106	58.8388	58.8281	144.567	184.958	1.48505	0.026614
Pmm1	6.9903	7.00419	11.325	27.4646	19.6485	1.48084	0.0458841
Sdcbp2	1	1	1	3.02001	2.54701	1.47691	0.0176524
Mbd4	1	1.03588	1	3.10537	2.52706	1.47661	0.0221237
Fam65b	17.2833	14.0084	10.8717	41.5933	36.6021	1.47606	0.0223189
Susd1	1.30904	1.36338	1.25402	3.07055	4.18942	1.4717	0.0346324
Tec	3.26429	1.42516	2.6136	6.87644	6.59389	1.46818	0.0311592
S1pr4	13.7896	9.00077	12.1601	37.8621	26.4233	1.46414	0.0451462
Mtmr7	2.04342	1.37869	2.02453	5.96137	4.05532	1.46393	0.0487371
Ccr4	19.1938	15.1831	9.89394	35.5428	45.7511	1.46175	0.0379313
Hmga2-ps1	5.26553	3.81815	4.36094	10.4852	14.1513	1.45873	0.0355198
Zcchc18	1	2.91706	2.1817	5.1616	6.01087	1.45832	0.0436438
Me2	13.7321	16.8728	12.7985	38.9614	40.3323	1.45436	0.0115073
Fancm	1.93132	1	1	3.98831	3.17896	1.45137	0.0434631
Psmb9	25.9928	55.4875	38.8716	102.79	116.496	1.45052	0.0333704
Dgat2	3.36185	8.89621	8.22947	17.3613	19.9649	1.45041	0.0399771
Pms2	3.74825	3.42464	2.04004	8.30584	8.43812	1.44687	0.0234227
Zbed4	2.05171	1.36109	1.72843	5.39183	3.93621	1.44442	0.0393507
Ndc1	4.88712	4.78206	2.84125	12.8263	9.83246	1.4419	0.0374766
Glrx	57.2424	45.9456	40.0101	132.928	125.838	1.4386	0.0149783
Lpxn	63.9503	56.0434	37.8621	147.063	137.125	1.4332	0.021958
Dtymk	17.9558	19.399	21.947	50.8462	55.5069	1.42768	0.0116626
Fdxacb1	1.02064	1.35139	1	2.63095	3.4153	1.42739	0.0329174
Aim2	4.68406	7.16785	5.2478	14.6366	16.0175	1.42707	0.0211899
Fam193b	3.35824	2.27288	3.17816	6.96901	8.79447	1.42445	0.031083
Pus10	4.12346	2.76919	4.34547	11.0123	9.08565	1.42361	0.028681
Cd27	15.9631	24.6337	16.2483	53.7298	47.743	1.42095	0.0252217
Cntrob	1.09643	1	1.0199	2.94966	2.60276	1.41823	0.0138787
Rims3	1	1.00396	1	2.26805	3.06669	1.41351	0.0341731
Ddb2	4.09297	4.28479	4.41849	11.3182	11.3942	1.41272	0.0020485
Brip1	1	1	1	3.01634	2.30748	1.41246	0.0304924
E2f7	1	1	1	3.02056	2.30068	1.41176	0.0309836
Tnfaip8l1	2.43044	2.06938	1.74107	4.83175	6.237	1.41163	0.032454
Pcna	55.0986	72.5754	62.7248	154.682	181.811	1.40651	0.021397
Gm5617	1	2.10486	1.95406	4.54161	4.38631	1.40446	0.0310808
Ammecr1	1	1	1.00551	2.45455	2.83806	1.40133	0.0149783
Ldoc1	1	1	1	2.97054	2.3123	1.40131	0.0281859
Nrm	17.6646	16.7541	11.1326	45.6183	34.4854	1.39934	0.0376885
Cbr4	4.0357	2.91205	5.47717	10.4525	11.3702	1.39756	0.0283238
Arhgef39	2.21246	2.32952	1.2269	5.16536	4.95456	1.3958	0.0274399
Leng8	4.2003	2.13527	3.17167	6.9956	9.63355	1.39158	0.0495951
Msh6	3.60131	3.56266	4.41583	11.8669	8.37776	1.39089	0.0421383
Supt4b	41.0008	32.5978	37.0887	84.7883	108.549	1.38959	0.0301601
Tubb5	110.201	133.967	122.382	373.004	266.139	1.38709	0.0399584
Dna2	1	1.17509	1	2.90999	2.6	1.38021	0.0148788
Abcc4	1.77142	2.4474	2.17361	6.53042	4.55874	1.37968	0.0455858
Rtel1	4.25428	3.6293	2.86584	10.2673	8.3644	1.37846	0.0288899
Dffb	2.2585	2.10837	1.82683	4.84469	5.88821	1.37813	0.0233946
Ipmk	18.4667	11.7134	12.4454	39.1477	34.6975	1.37775	0.0265726
Cenpt	3.78346	5.22226	4.38126	13.772	9.36342	1.37424	0.0498632
Nde1	12.6125	16.2556	15.1995	38.341	37.661	1.37128	0.0101613
B3galt4	1.09848	2.07553	2.12536	5.11512	4.02274	1.371	0.0411661
Glipr1	55.6392	61.3546	52.5385	122.197	169.568	1.36821	0.0384147
Rab19	16.9516	14.6052	13.1069	37.394	39.2948	1.36488	0.011659
H2afv	22.1193	32.5061	26.5194	62.88	76.4184	1.36457	0.0281859
Fdxr	3.30426	3.50833	3.95181	9.90337	8.5441	1.36212	0.0179657
Crip1	665.852	659.477	551.269	1552.66	1660.91	1.36102	0.0108132
Tmem254b	7.83107	10.1231	7.87581	20.02	24.1528	1.35907	0.0252639
Lgals1	343.515	241.194	204.572	591.686	755.518	1.35632	0.0378021
Zfp956	2.00145	1	1.53444	4.35219	3.38566	1.35551	0.0432757
Tmem254c	7.87198	9.22566	7.93064	19.392	23.2353	1.35318	0.021958
Mtmr14	4.98273	4.9297	5.86184	15.4256	11.4261	1.3524	0.0357297
Tmem254a	8.01052	8.4539	8.20563	19.5159	22.4634	1.35188	0.0149783
Thg1l	9.25985	7.38975	7.24146	22.0092	18.6242	1.35116	0.0225992
Snrnp25	13.6107	18.0076	18.0995	35.1486	49.342	1.34999	0.0430421
Rbm3	81.206	88.8679	52.0506	192.545	184.857	1.3497	0.0235918
Pcgf6	1.08354	1.91593	2.07511	4.23997	4.37651	1.34877	0.0288174
Nkg7	11.6617	9.33658	9.00913	24.3247	26.5883	1.34768	0.0153603
Pym1	15.5272	14.0905	19.2548	40.3228	42.5091	1.34613	0.0149783
Tet2	1.75681	1.9583	1.37747	4.48325	4.14074	1.34492	0.0173934
Evi2b	11.6429	12.3571	10.5939	29.2161	29.3043	1.34338	0.00557305
Srpk1	18.9705	19.2136	17.3718	46.297	47.666	1.34312	0.00434611
Hmga1-rs1	15.1415	14.8632	14.4462	42.7137	32.446	1.34271	0.03238
Rpa2	15.5638	11.6591	11.7029	36.6311	29.1135	1.34111	0.0312657
Memo1	10.4806	11.0515	11.9588	28.6235	27.9066	1.34021	0.00526984
Slc35d2	3.00086	2.94009	2.24938	5.79005	8.02542	1.33925	0.0415612
Kmt5c	3.54896	4.26957	4.50653	11.1928	9.56505	1.33702	0.0210477
P2rx7	6.14017	6.45692	8.38542	17.8684	17.4311	1.33542	0.0149783
Mtbp	2.97837	2.64617	2.29158	7.11798	6.19662	1.33511	0.0194777
Haus6	2.75084	2.61886	2.1565	7.1643	5.47432	1.33281	0.0338105
Atad2	10.4861	8.08499	6.33869	23.1786	18.6491	1.33271	0.0347528
Mpp6	5.62086	7.60848	6.90507	16.0792	17.6637	1.32988	0.0165386
Paxbp1	7.89122	6.25933	5.48584	14.1962	18.7027	1.32947	0.036677
Sars2	2.72391	3.2281	3.22482	7.79515	7.557	1.32734	0.00817367
Lime1	65.1505	40.0816	30.1016	122.089	103.576	1.32262	0.0442558
Plk3	29.4269	18.727	15.7331	54.4463	52.0017	1.32152	0.0327332
Cbx5	4.30134	4.65554	4.95639	13.255	9.85497	1.31702	0.0353518
Fam69a	8.34595	9.78997	6.73554	21.0472	20.2308	1.31584	0.017095
Traf3ip3	18.5534	15.3849	13.4731	40.7403	37.9428	1.31578	0.0162846
Srsf7	12.6234	15.7772	18.526	33.9816	43.8731	1.31534	0.035076
Mtrf1l	1.24902	1.63589	1.88218	4.38286	3.51077	1.31254	0.0327332
Rab39b	1	1	1	2.35348	2.61088	1.31161	0.0110486
Clgn	1	1	1	2.83173	2.12714	1.31001	0.0339409
Gins3	2.2694	1.53371	2.63111	4.86544	5.75986	1.30863	0.03238
Tmem126b	6.22182	5.79543	9.3622	18.412	16.8271	1.30591	0.0281859
Sesn1	15.2265	12.6122	16.6974	35.9586	37.4481	1.3059	0.0130915
AI662270	42.0034	34.911	31.2433	77.525	100.675	1.30532	0.0345482
Cst7	36.4384	31.51	26.6574	77.5102	78.015	1.30211	0.0142936
Def6	23.1217	18.9764	19.0157	54.7489	45.6971	1.30181	0.0233946
Got1	7.16607	9.79133	9.05955	21.5599	21.1889	1.30139	0.0145127
Mars2	1	1	1.34235	2.98115	2.49893	1.2983	0.0266552
Ap4b1	2.58215	3.55986	4.58756	8.79541	8.76338	1.29556	0.0268521
Smco4	46.3321	31.7639	29.1858	95.1668	80.3582	1.29523	0.0327005
Cdkn2d	17.195	20.5244	14.2059	43.5528	41.3821	1.29488	0.0176524
Ptpn22	40.2137	36.032	28.4612	97.8097	73.2935	1.29347	0.0383105
Ica1l	1	1	1	2.41926	2.47729	1.29177	0.00178333
Fastkd3	1.87432	1.4716	1.45725	3.95451	3.86422	1.28791	0.0139176
Ypel2	3.97326	4.59682	4.3777	12.5151	8.55551	1.28749	0.0489557
Nhp2	14.371	23.2035	21.9965	44.0542	52.6479	1.2839	0.0323671
Piga	1.12274	1	1	2.96376	2.08956	1.27938	0.0438407
Mrpl16	4.65147	4.92328	8.95831	14.8176	15.1527	1.27839	0.0395399
Carf	1	1	1.28706	2.97047	2.3436	1.27798	0.0325287
Arg1	851.455	677.424	458.351	1386.24	1825.69	1.27764	0.047186
Thoc6	5.32005	6.6182	2.94243	11.9204	12.1244	1.27725	0.0375233
G2e3	1.7665	1.64676	1.64537	4.39104	3.78057	1.27684	0.0173934
Nasp	14.7275	15.9187	14.4592	35.8033	36.9562	1.2748	0.00476639
Zc3h7a	7.67555	6.54486	7.26644	16.0527	18.5918	1.27413	0.0181978
Ptprcap	185.662	201.483	177.5	389.413	519.527	1.2718	0.0353078
Wdr90	1	1	1	2.71575	2.10989	1.27072	0.0307033
Zfp934	1	1.02106	1.19575	2.10815	3.05927	1.26878	0.0489696
Zfp991	2.15904	2.02211	1.19193	3.87	4.75	1.2669	0.0389212
Nudcd2	12.4286	10.8874	11.1597	23.576	31.7288	1.26679	0.0363671
Cep72	1	1	1	2.85682	1.95261	1.26587	0.0489293
Ddx39	23.524	22.9566	23.9183	56.0487	56.7264	1.26479	0.00178333
Rad51c	1	1	1	2.83013	1.97507	1.2646	0.0454867
Tsr3	6.86225	6.31393	8.53017	16.576	18.1849	1.26431	0.0185851
S100pbp	5.21445	3.32985	4.18146	9.38211	10.9746	1.26272	0.0293388
Zfp386	11.5868	10.6414	11.7003	24.9767	29.1946	1.25999	0.0185851
Cd320	1.80641	3.26446	3.75273	6.9346	7.1085	1.25538	0.0353078
Haao	1	1.26909	1.09963	2.5066	2.8481	1.25357	0.0190745
Egr4	1	1	1	2.59425	2.17317	1.25321	0.0210477
Exosc8	11.6519	14.9379	12.5668	29.3958	32.7741	1.25192	0.0176524
Hirip3	2.25063	2.58475	3.87061	6.74595	7.06171	1.25035	0.0310596
Gm9855	6.18635	3.49662	6.10282	13.0404	11.9939	1.25024	0.0318257
Ppih	2.8787	3.65468	2.57036	6.59966	7.83478	1.24995	0.0280457
Mief2	1.87532	1.87345	1.59905	4.4832	3.99522	1.24981	0.015344
Eif4e2	27.4171	30.6138	27.8618	60.06	75.8788	1.24731	0.0288899
Nxt1	9.6462	14.5122	14.485	30.4052	30.6738	1.24542	0.021958
Tsfm	5.49705	7.95694	10.9162	16.8971	21.5772	1.24374	0.0489557
Fgfr1op	1.95373	3.08788	3.32285	6.0205	7.17389	1.24254	0.0347528
Sh2d2a	49.7583	41.5112	30.8234	91.7754	100.785	1.24229	0.0262076
Ccng2	15.7131	16.1047	14.5427	39.4167	33.4531	1.23739	0.0202111
Hmgn5	10.0289	14.3618	10.8287	26.2113	29.1001	1.23617	0.0233285
Klf8	1	1	1	2.63367	2.07595	1.23561	0.0288899
Zfp808	1.26933	1.42582	1.5845	3.35512	3.35483	1.23377	0.0101613
Rhno1	5.94797	8.85407	8.60201	17.9304	18.7355	1.23264	0.0218238
Nat2	1.5477	3.32308	2.68738	6.34896	5.46895	1.22983	0.0432757
Cdkn2a	1	1	1	2.15381	2.53514	1.22926	0.0192597
Ccdc84	2.62557	1.42461	1.82378	4.34409	4.82512	1.22743	0.0353518
Neil1	1.80967	3.34962	3.01843	6.01914	6.71538	1.22394	0.0346324
Susd3	8.78493	5.54164	6.8595	18.0904	14.8827	1.22314	0.0346954
Zfp53	3.94884	3.67557	3.38014	7.52774	9.58975	1.22233	0.0310808
Vrk1	13.3644	13.1683	12.5259	27.6178	33.069	1.22071	0.021958
Pold3	10.2946	11.5616	9.19461	23.6169	24.6205	1.22048	0.0117423
Dapp1	8.53263	9.14903	9.03754	21.9382	19.4392	1.21593	0.0149783
Tradd	11.7454	15.515	10.9731	31.9325	27.2316	1.21485	0.028191
Pdss1	1	1	1.24155	2.28429	2.72328	1.21239	0.0253797
Alg8	2.31748	1.65863	2.62436	5.30636	4.88215	1.21126	0.0257032
Rplp0	934.578	1127.2	1087.28	2020.33	2839.74	1.21102	0.045665
Ccdc61	2.10543	2.11679	2.45586	6.05805	4.24055	1.20991	0.048289
AW112010	352.902	292.884	226.035	628.778	715.683	1.20989	0.0283238
Naprt	1.61075	2.15194	2.16425	4.04791	5.08809	1.20924	0.033451
Ikbke	8.2762	6.59347	5.52571	16.4707	14.9588	1.20884	0.0242549
Clp1	6.60616	7.09208	5.66173	16.2944	13.5018	1.20701	0.0258213
Taco1	2.87417	2.22848	3.11915	6.15191	6.49722	1.20647	0.0181978
Pmaip1	8.89658	7.48733	8.02344	20.5743	16.9614	1.20591	0.0253712
Tmem184c	1.90055	2.87742	3.60379	5.65283	7.22066	1.20404	0.048289
Rragb	1.07539	1	1	2.29595	2.42751	1.20404	0.00687988
Tstd3	4.10047	5.24504	4.13888	8.9594	11.7359	1.20298	0.037145
Aipl1	1	1	1	2.68081	1.91525	1.2004	0.0431388
Rad50	12.231	9.35662	9.60601	26.0249	21.7236	1.19917	0.0279896
Sephs2	6.01494	7.21129	8.03764	18.0006	14.5407	1.19883	0.0310808
Cep19	5.4816	8.74066	6.41122	14.5792	16.9615	1.19719	0.0329369
Ikzf3	60.4176	49.0418	42.7961	134.645	98.0757	1.19707	0.0466171
Tespa1	29.6018	19.9109	20.4539	54.4822	52.424	1.19657	0.0256384
Srsf1	14.0049	16.1888	16.2215	38.4603	32.3567	1.19446	0.0227322
Epsti1	14.0369	18.3162	13.4486	29.1171	40.7628	1.19444	0.0495552
Nap1l1	38.0272	44.9592	41.9868	84.407	106.071	1.19297	0.0303719
Snx20	20.007	16.846	15.0983	38.9405	40.0505	1.18949	0.0149783
Rmnd1	1	1	1	2.0824	2.47473	1.18813	0.0212809
Sdf2l1	16.1341	14.5295	15.194	32.7637	36.7298	1.18468	0.0149783
Slfn2	65.4079	69.1876	55.9701	135.328	152.914	1.18196	0.0184429
Rcl1	7.28361	10.2097	10.1453	20.3976	21.3064	1.17846	0.0203848
Zfp280b	1.69455	1.15262	1	3.22148	2.58151	1.17796	0.0442922
Gstt2	7.08597	6.16349	12.2686	20.343	18.1105	1.17656	0.049243
Hnrnpll	21.3323	18.4117	17.1009	45.8749	39.6652	1.17453	0.021958
Bak1	20.0401	22.8836	23.3875	51.7222	47.9586	1.17303	0.0118198
Aaas	7.48701	9.5649	7.38229	20.6069	16.1142	1.17267	0.0354666
S100a4	963.128	1259.21	986.777	2213.27	2608.33	1.1723	0.0266552
Nubp1	16.3028	13.0631	12.9836	34.7205	28.8743	1.17153	0.0277125
Cdk2	11.5497	10.9961	7.86537	25.176	20.4677	1.17078	0.0346954
Ubac1	3.42345	4.45426	5.57286	10.4585	9.71235	1.16957	0.0284846
Gfi1	7.21039	8.45357	7.25737	19.1795	15.1696	1.16854	0.0318257
Tmpo	55.9835	48.203	47.7927	124.492	103.169	1.16798	0.0256384
Slbp	24.2895	29.4123	18.3074	55.6175	52.2386	1.16782	0.0272553
Ass1	8.37132	8.17008	6.72512	16.0665	18.7767	1.16758	0.0230173
Il16	9.05196	8.79616	8.12656	21.9825	16.8406	1.16477	0.0347353
Dnajc9	27.531	28.7769	26.9793	59.4085	64.4565	1.15756	0.00959492
Guf1	2.36866	2.83498	1.63761	4.68446	5.48825	1.15733	0.0365962
Htatip2	11.8921	9.90286	14.6794	26.9428	27.2785	1.15694	0.0221297
Kctd9	7.4541	4.8683	4.77503	13.2357	12.1542	1.15544	0.0329174
Fzr1	13.3836	13.6567	9.09396	30.7664	22.8681	1.15476	0.048289
Adam8	29.6387	24.6945	19.8488	59.6616	50.4413	1.15467	0.0317037
Id2	320.676	310.019	266.153	773.567	556.731	1.15378	0.0457712
Mrpl19	3.2761	3.6033	3.56484	8.52352	6.93126	1.15031	0.0267203
Nudt21	13.7551	16.8357	11.4352	30.0034	32.0726	1.14772	0.02322
Dars2	3.09402	3.5136	2.59524	7.31674	6.26222	1.14618	0.0260153
Spata24	5.43339	7.11142	8.80098	15.2411	16.2315	1.14511	0.0284846
Vipr2	23.656	22.8891	19.7443	54.0231	43.4086	1.14058	0.0306189
Stk38	18.8968	14.1062	13.8073	37.2721	31.4841	1.13963	0.0309836
Serpinb6a	87.3055	100.901	102.278	185.824	240.139	1.13723	0.0347528
Trp53inp1	23.359	14.4138	14.6468	40.8835	35.8735	1.13515	0.038988
Slc25a24	16.4518	11.1356	11.9813	32.2336	25.6059	1.13266	0.0399771
Hacd3	24.1617	25.3751	23.941	53.6722	53.6584	1.13164	0.00217332
Hccs	10.5052	12.9444	10.3908	22.3801	27.0018	1.1302	0.0284846
Lrp8	1	1.00608	1	2.52905	1.85536	1.12946	0.0409954
Cenpq	6.23623	9.15325	8.70142	15.9214	19.2114	1.12929	0.0339774
BC018473	1	1	1	1.80577	2.56847	1.12903	0.0487392
Chfr	13.174	11.1627	9.55836	26.1745	23.1948	1.1275	0.0239935
Gcat	2.47715	1.3745	2.48548	4.35679	4.8677	1.1266	0.0396821
Gm14308	1.11393	1.21243	1	2.11154	2.73035	1.12659	0.0353298
Ptbp2	1.60538	1.84657	1.65332	3.4962	3.92919	1.12544	0.0163791
Rpa1	28.7703	29.9369	22.9208	62.7939	55.8834	1.12487	0.021958
Rad18	5.04841	2.86703	3.47133	8.09757	8.44971	1.1242	0.0360589
Cd47	58.0215	57.5154	58.6991	110.227	142.449	1.12121	0.0337718
Adamts6	1	1	1	2.49089	1.85944	1.12112	0.0382017
Shmt2	11.9816	13.2647	11.2419	30.4719	22.4327	1.12093	0.0425
Cox5a	93.9424	108.855	102.857	223.061	219.407	1.11863	0.00758876
Rinl	46.2263	33.9422	32.376	86.4864	76.4092	1.11841	0.0292905
Pear1	15.8203	11.778	12.9357	32.1443	26.468	1.11703	0.0318257
Tm6sf1	4.88761	7.01786	8.16094	14.87	14.1317	1.11632	0.0310808
Mrpl46	6.71913	10.1928	11.0057	21.2554	19.0622	1.1152	0.0331405
Sirt3	5.27927	4.98114	5.47685	11.5596	11.1599	1.11471	0.00580844
Cstf3	4.23821	4.9441	5.88983	11.7434	10.0031	1.11386	0.0288898
Cdc27	6.66214	5.80315	5.65299	13.7097	12.4318	1.11386	0.0154237
Pkp3	13.3828	14.3918	10.4236	26.5246	28.5253	1.1122	0.021426
Gpatch2	1.0983	1.73131	1.95275	3.6068	3.27133	1.10926	0.0363158
Tatdn1	1.2975	1.39294	2.26904	3.71144	3.4178	1.10852	0.0425314
Gm14288	3.3678	2.10692	3.32277	5.54842	7.08863	1.10746	0.0466171
Lrwd1	16.8711	18.309	14.5279	39.1382	32.2281	1.10673	0.0290477
Galk2	6.49107	9.48727	8.09916	17.8182	16.6855	1.10403	0.023756
Hook2	1	1.45234	1.6779	3.12093	2.79663	1.10374	0.0344756
Zfp329	1.18076	1	1.04743	2.29528	2.32982	1.10372	0.00943101
Naa16	2.45152	2.52587	2.43346	5.80085	4.80968	1.10275	0.0240952
Slc25a19	6.69663	8.12331	7.41297	17.7581	14.0666	1.10241	0.0331405
Zfp280c	1	1.31137	1	2.0647	2.65984	1.09771	0.0397332
Il15ra	5.96401	4.88813	6.0132	12.7809	11.2618	1.0965	0.021426
Hat1	8.5304	10.2908	8.2213	19.671	18.8571	1.09565	0.0149783
Msc	1	1	1	2.1555	2.11382	1.09401	0.00178333
Pgk1	37.446	37.2391	31.0011	72.5176	77.7457	1.09267	0.0149783
Pop1	1.01335	1.02513	1.50489	2.83576	2.19103	1.08948	0.0486134
Gucd1	6.35978	6.61198	5.62527	14.2321	12.1504	1.08947	0.0227322
Fam216a	9.35722	11.1248	14.0992	21.2203	27.8231	1.08903	0.0475052
Gin1	1	1.69311	1.52815	2.95066	3.03447	1.08867	0.0327719
Tubg1	13.5262	18.5778	13.2411	34.9204	29.3122	1.08732	0.0345515
Mlf1	9.91301	8.0171	7.43834	16.7606	19.1596	1.08672	0.0257093
Slc25a53	2.03887	1.91497	1.69258	4.13154	3.84755	1.08385	0.0144831
Plcb4	9.24662	6.63644	9.34214	19.9707	15.6027	1.0809	0.0413604
Fah	6.81487	5.8623	8.20845	16.2737	13.1562	1.07974	0.0355712
Nfxl1	1.09781	1	1.76681	2.91246	2.53298	1.07968	0.048289
Gm6654	44.5213	72.8596	51.9852	109	129.472	1.07864	0.0414302
Cxcr4	64.4307	70.9404	63.8035	124.605	155.321	1.07597	0.0309836
Nup93	10.2858	7.52026	10.2483	21.88	17.4823	1.07355	0.0372222
Rpf1	9.63185	15.3493	15.7691	27.0694	30.0521	1.07219	0.0353461
Prpf39	2.77226	3.14268	4.03003	6.3843	7.54441	1.07099	0.0339409
Tada1	7.99637	11.5574	8.39333	21.9656	17.1415	1.06969	0.0450901
Hyls1	1	1	1.28703	2.09183	2.4917	1.06464	0.0310596
Tubd1	2.28072	3.88647	2.46774	5.8458	6.19497	1.06463	0.0414111
Fars2	9.29596	10.3843	8.53026	19.6641	19.597	1.06183	0.0115073
Rab29	4.58086	9.50776	8.63586	15.2364	16.3341	1.05929	0.0498746
Mlkl	3.94734	4.62687	4.83331	10.1819	8.44276	1.05913	0.0284846
Ahi1	1.76793	1.45139	1.48733	3.61034	2.92314	1.05811	0.032454
Cisd3	15.2059	18.2449	18.4087	35.7009	36.276	1.05789	0.0126053
Gm14295	1.7388	2.57918	2.1392	4.50764	4.44776	1.05682	0.0252194
Psmg3	10.9018	12.2125	10.5817	22.8598	23.8292	1.05547	0.0101613
S100a3	1	1	1	1.87024	2.28163	1.05376	0.026614
Ccnl2	13.2452	7.70344	11.8691	21.4667	23.939	1.05336	0.0379313
Vcpkmt	6.73541	4.087	5.37997	10.4708	11.9354	1.05265	0.0368967
Dclre1c	2.80048	1.78163	2.10132	4.41555	4.81704	1.05111	0.0333193
Tgif1	46.9099	51.9023	40.1446	84.6755	107.28	1.0511	0.0363158
Ran	61.8397	62.4909	55.2106	109.039	138.815	1.05014	0.03438
Ttc13	7.21676	7.0412	5.05452	14.0316	12.6142	1.04934	0.0284278
Gmds	6.14312	7.33878	7.81961	15.4781	13.9102	1.04925	0.0212948
Ehbp1l1	15.6673	16.062	15.4842	36.2785	28.8302	1.04861	0.0317621
Jmjd7	3.78535	2.25156	2.52189	6.21016	5.58699	1.04792	0.0417686
Ccp110	3.31977	2.44347	3.24011	6.99529	5.39275	1.04538	0.0429086
Dnaaf2	3.92483	4.47399	4.33884	9.85095	7.67209	1.04512	0.0353298
Pms1	1.17526	1.00937	1.45101	2.64748	2.35102	1.04425	0.0293388
Pdp2	1.13676	1.51562	1.26207	2.98819	2.38537	1.04203	0.036677
Ipp	5.32964	4.63828	3.40288	10.0697	8.28179	1.04177	0.0403022
Ppp3cc	12.908	11.7398	9.14207	21.5674	24.7346	1.03945	0.0298971
Pcgf1	4.67298	2.89425	5.26632	9.34063	8.22735	1.03799	0.0445168
Ifi209	13.7828	11.4986	9.73285	22.9367	24.9803	1.03756	0.0256406
Gm2a	73.5815	74.4969	63.5368	153	136.395	1.03656	0.0185851
Il3ra	17.2317	11.2628	12.1631	29.5844	25.9271	1.03422	0.0368967
Hmha1	108.634	76.7664	73.6943	196.356	157.132	1.03314	0.0454867
Psen2	21.4424	26.4888	23.9223	48.4237	49.4957	1.0315	0.0136943
Arhgap9	39.8339	40.9585	35.1399	86.0553	71.774	1.03004	0.0269446
Rpap2	4.60318	4.39337	4.75743	10.4839	8.23912	1.02993	0.0339409
Serhl	15.7571	13.5411	10.8899	28.0554	26.6148	1.02895	0.0252882
Terf1	5.95307	7.11617	6.9514	12.2174	14.9868	1.0273	0.0311592
Rbm15	3.48638	3.31991	3.44458	8.10742	5.82123	1.02727	0.0490997
Slc2a4rg-ps	1	1	1.21146	2.00345	2.35331	1.02499	0.026799
Nip7	4.24779	4.08283	4.56864	8.59957	8.89418	1.02451	0.00758876
Galnt7	7.85725	6.53806	6.94202	15.9573	12.9369	1.02236	0.032343
Nsmaf	15.181	12.94	14.1724	31.7867	25.4705	1.02199	0.0329174
Ssr4	59.4244	86.8376	78.4092	133.02	170.985	1.02124	0.0457508
Tdp2	4.25508	5.44514	4.43305	10.6429	8.47471	1.02077	0.0367785
Mrpl45	9.19	11.3211	8.59898	20.6542	18.6578	1.01841	0.0240175
Top3a	1.67393	2.62223	1.66831	4.07632	3.97808	1.01835	0.0386244
Aasdh	1	1	1.20734	2.11537	2.20981	1.01635	0.0151109
Phf5a	11.1768	14.0848	11.8153	25.2584	24.7134	1.01556	0.0161101
Ywhah	73.6289	77.6329	83.6916	157.765	158.8	1.01509	0.00744912
Taf1b	5.05462	9.10353	7.02178	14.047	14.4747	1.01432	0.0409347
Atg4a	6.28229	5.42263	6.90096	11.9703	13.0568	1.0127	0.0202111
Mbnl3	3.76801	2.9113	2.26365	6.46222	5.55924	1.01175	0.0425
Hspa2	7.97179	10.0733	10.5157	17.4182	20.8954	1.00878	0.0327332
Sigirr	14.6832	14.1669	16.4088	34.0291	26.5963	1.00668	0.0362578
Mdm1	2.40147	4.31304	3.53904	7.06148	6.63373	1.00251	0.0417686
Gm6787	2.36444	3.2895	2.80536	5.65753	5.63845	1.00216	0.0225107
Ube2j2	1.16993	1.52216	1.26002	2.311	2.96323	1.0013	0.0410196
Sla2	8.74132	8.24146	9.29797	17.2978	17.7604	1.00071	0.0078325
Cat	95.8241	100.028	101.507	51.7654	47.2683	-1.00125	0.0091844
Tmtc4	4.89059	4.13107	3.87919	2.17519	2.11603	-1.00304	0.0347528
Zfp703	9.09849	10.8817	8.50729	5.34384	4.12272	-1.00445	0.0422954
Clip2	7.31485	6.33161	6.15166	3.82669	2.74368	-1.00635	0.0353461
Tmed4	41.0565	43.3472	49.6836	21.8183	22.6747	-1.00656	0.0281503
Aph1b	1.92151	1.83199	2.28425	1	1	-1.00905	0.0338105
Pcsk5	2.03583	1.72538	2.28969	1	1	-1.01219	0.0399771
Fam83a	2.06973	1.9636	2.02974	1	1	-1.01509	0.00580844
Mat2a	37.7201	48.0845	49.3732	18.7882	25.757	-1.01655	0.048289
St3gal4	23.6444	26.5574	21.5645	10.1737	13.4657	-1.01715	0.0351791
Map7d1	51.5405	46.5295	62.6007	27.6084	25.3147	-1.01717	0.0457712
Sema3a	1.8947	1.83589	2.35897	1	1	-1.02138	0.0399771
Nacc2	1.94988	2.00915	2.13279	1	1	-1.02191	0.0115073
Ppp1r13b	16.7164	16.6006	19.1059	10.2305	6.97871	-1.02205	0.0347064
Il1rl2	2.10854	1.92966	2.05783	1	1	-1.02291	0.0115073
Atxn1l	7.47628	6.4316	6.52459	3.5681	3.13461	-1.02308	0.0246296
Tspyl2	7.11617	6.37057	8.68667	3.75482	3.5125	-1.02437	0.0480478
Rnf128	127.355	140.134	126.584	64.3083	64.7853	-1.02508	0.0149783
Abhd17c	24.5735	24.4375	27.1649	12.9314	11.9886	-1.02707	0.0162846
Zeb1	14.1599	12.8628	15.7397	7.82865	6.15867	-1.02726	0.0327332
Mapk11	10.9523	10.5126	9.68595	4.46383	5.71936	-1.02812	0.0231024
Themis	3.21434	4.05166	3.28749	1.91485	1.5283	-1.03096	0.0401815
Rell1	12.5317	13.4962	10.9168	7.36045	4.64865	-1.03628	0.0438407
Rabac1	138.187	154.95	156.837	74.4649	71.6303	-1.03797	0.0179657
Sfxn2	5.946	4.67707	5.06099	2.67107	2.4185	-1.03872	0.0350646
Gm5150	1.69879	2.09731	2.37033	1	1	-1.03947	0.048343
Pkia	5.31385	5.38779	5.28217	2.58474	2.59398	-1.04098	0.00178333
Rab3il1	1.99706	2.35836	1.83113	1	1	-1.04417	0.0359491
Galnt11	8.4479	8.37592	8.72337	4.70458	3.54782	-1.04532	0.0185011
Dpysl2	9.91515	9.47879	11.1235	5.53607	4.31412	-1.04645	0.0281503
Ecm1	51.2546	54.8254	55.9492	34.3433	17.8998	-1.04798	0.0461434
Dusp6	59.7299	56.1486	62.7956	32.4917	25.097	-1.04851	0.0221993
Cish	238.658	239.242	198.315	108.927	108.657	-1.05095	0.0282722
Cxcr2	2.35749	2.03233	1.8302	1	1	-1.05196	0.0351791
Gm17757	1.98615	1.97059	2.27308	1	1	-1.05423	0.021958
Tmem185a	20.7607	17.8592	16.7954	7.535	10.2372	-1.0557	0.0363149
Mfhas1	6.17404	6.49102	7.2995	3.89501	2.49072	-1.05956	0.0373703
Rhou	1.96663	2.35727	1.93593	1	1	-1.06116	0.0309836
Rprml	1.87452	2.38507	2.00201	1	1	-1.06157	0.0347528
Mpped2	6.14547	6.61217	5.50893	3.30641	2.5233	-1.06275	0.0305077
Abhd5	8.20504	9.33709	11.2005	4.63944	4.53021	-1.06329	0.0450736
Irf8	8.40246	8.15554	8.26566	4.21126	3.66053	-1.07199	0.00836653
Sema5a	2.19374	2.12877	1.99291	1	1	-1.07392	0.0116626
Gm6377	1.88331	2.1716	2.27092	1	1	-1.07629	0.0252639
Prdx6	102.216	122.818	130.264	54.1811	58.1439	-1.07639	0.0336448
Kcnq5	5.64714	5.00061	6.08987	3.00624	2.28432	-1.07664	0.031991
Prdx6b	5.63359	6.65157	5.7006	2.98273	2.70013	-1.0772	0.0257395
Lmbrd1	11.5048	11.401	12.0558	5.54823	5.48943	-1.07837	0.00660054
Dlg5	2.15222	2.04525	2.15029	1	1	-1.08129	0.00619599
Hdgfrp3	1.91168	2.17145	2.26825	1	1	-1.08211	0.0226201
Ier5	56.8064	55.7407	53.3727	24.4369	27.7932	-1.08257	0.0103103
Emilin1	14.1352	12.5696	15.7335	7.33265	6.01069	-1.08428	0.0327332
Tlr7	2.23381	2.28828	1.83996	1	1	-1.08453	0.0310808
Ccpg1	40.9432	50.3464	51.1893	24.2832	20.5026	-1.08467	0.0340369
Impdh1	64.4527	62.3419	73.8149	37.263	25.7377	-1.08599	0.0338644
Sh3bp2	2.05556	1.8508	2.50011	1	1	-1.09457	0.0427959
Itgb1	121.063	110.986	127.667	56.4578	55.5971	-1.09769	0.0176524
Chrdl1	2.36426	2.12509	1.95326	1	1	-1.10268	0.0249711
Pfkfb2	4.63346	4.9833	4.67312	2.44797	1.98756	-1.10285	0.0151109
Itm2c	276.976	302.565	285.869	145.834	122.697	-1.10333	0.0149783
Ctso	17.6777	14.4879	19.2277	7.00195	8.92712	-1.10496	0.041151
Rps6kc1	4.15844	3.52357	4.5203	2.29199	1.48427	-1.10716	0.0435106
Sec14l2	2.13027	2.06385	2.27157	1	1	-1.10784	0.0116458
Nfic	22.4764	19.4173	20.4278	11.9017	7.36842	-1.1084	0.0350646
Grk5	8.9881	9.56172	11.5458	5.28762	4.01015	-1.10963	0.0397332
Zfand3	37.9455	30.5827	35.2465	17.0299	14.994	-1.11127	0.0293388
Tmem87b	3.76005	3.09719	4.05721	1.77362	1.59218	-1.11226	0.0361758
Pttg1ip	131.635	139.731	163.18	71.5221	62.1236	-1.11613	0.0310808
Tbc1d12	2.80524	2.70395	3.01629	1.10361	1.51402	-1.11856	0.0231024
Asah1	37.0934	42.6765	46.3868	18.2686	20.4148	-1.12047	0.0302698
Tmem109	61.7861	69.561	67.8551	34.9397	26.1305	-1.12073	0.0229841
Nedd9	40.6636	35.6068	41.9099	18.6855	17.5095	-1.12216	0.021958
Ddx58	21.8233	19.8842	15.9128	9.44431	8.20001	-1.12241	0.0434805
Anxa1	109.735	117.589	107.61	49.8134	52.7055	-1.12302	0.0115073
Pygl	23.2347	21.352	18.8228	10.4563	8.89434	-1.12736	0.0287799
Arhgef7	19.1012	17.264	19.8182	10.3677	6.75882	-1.12895	0.0312362
BC048403	3.33764	3.16029	3.4325	1.36181	1.66487	-1.12916	0.0149783
Pi4k2b	10.1849	8.41588	11.6941	4.9274	4.29623	-1.1307	0.0454867
Foxj2	18.8176	14.9827	14.4193	8.22058	6.42623	-1.13407	0.0427959
Pdk2	10.5546	10.4496	11.7815	5.99721	3.9556	-1.13493	0.0303441
Foxp4	15.1269	13.7997	12.15	7.0859	5.36616	-1.13697	0.0329174
Atp6ap1	97.4635	97.4176	99.8822	48.1962	40.9311	-1.14066	0.00898359
Hhip	2.02232	2.21494	2.38155	1	1	-1.14161	0.0204394
Tor3a	16.99	20.1441	22.0194	9.52219	8.3339	-1.14308	0.0346207
Fbxo10	2.45446	2.07872	2.10556	1	1	-1.14595	0.0235918
Wdr60	1.9212	2.5229	2.21792	1	1	-1.151	0.0350339
Nfkbiz	333.516	298.357	237.853	119.44	141.439	-1.15222	0.0467127
Il4ra	33.4912	31.1272	34.7734	14.1247	15.6756	-1.15284	0.0149783
Lrrc1	5.07234	4.19921	5.60053	2.30616	2.15137	-1.15333	0.0368967
Cst3	532.15	680.102	750.18	301.692	286.437	-1.15348	0.0466124
Metrnl	32.1333	25.5649	29.2454	11.3752	14.6698	-1.15411	0.0329174
Zcchc14	7.12832	6.74261	6.42916	2.86757	3.20273	-1.15668	0.0138787
Sgk3	2.37076	2.23596	2.51101	1.05937	1.06882	-1.15683	0.0140467
Ptpn9	31.5176	26.8619	26.007	13.3877	11.8425	-1.1569	0.0278329
Carhsp1	21.916	23.7731	30.1122	12.2441	10.4137	-1.15725	0.047858
Megf8	2.12561	2.11049	2.45727	1	1	-1.15777	0.021958
Kank1	1.97274	2.18014	2.54747	1	1	-1.15927	0.0337444
Mprip	37.4014	26.8208	35.5862	16.208	13.5417	-1.16132	0.0480014
Dnajb9	30.0469	35.0654	34.5907	12.5125	17.1714	-1.16299	0.0276919
Scd3	1.87846	2.326	2.52484	1	1	-1.16549	0.0378305
Fth1	1169.36	1591.49	1536.47	575.271	699.86	-1.16783	0.0441477
Pde2a	1.91452	2.645	2.19148	1	1	-1.17014	0.0431388
Dph6	7.40231	5.92114	6.52747	2.65519	3.22492	-1.17033	0.0309836
Cacnb1	2.68269	1.92495	2.16001	1	1	-1.17369	0.0463907
Scmh1	8.89192	9.53225	9.14594	5.21077	2.9344	-1.17413	0.0329174
Tesk1	20.9574	19.2374	18.1377	9.55407	7.6572	-1.17598	0.0218238
Zfp318	4.01542	3.39069	3.0265	1.70245	1.3702	-1.17858	0.0389212
Vsnl1	1.91649	2.28191	2.59305	1	1	-1.17876	0.0380806
Tbc1d30	2.98163	2.35051	2.59953	1.33571	1	-1.1788	0.0347353
Hpn	2.70533	3.28315	3.50117	1.25075	1.54288	-1.17925	0.0350646
Kcnc3	2.42785	1.85792	2.51319	1	1	-1.18035	0.0405165
Fmod	2.59273	2.22187	1.98864	1	1	-1.18126	0.0342874
Rnf167	63.9342	77.3208	74.4352	30.6665	32.7375	-1.18135	0.0242549
Ano6	22.2162	20.7002	23.8699	12.4597	7.12683	-1.18473	0.0353078
Lamc1	17.3249	13.0728	15.9413	8.6152	4.97143	-1.18508	0.0498895
Dram2	17.8021	19.7136	23.6097	8.23556	9.63229	-1.18944	0.0378021
Gnmt	2.54696	2.26557	2.03073	1	1	-1.18972	0.0283238
Pja2	14.8484	13.1441	16.5317	7.4422	5.55858	-1.19103	0.0330989
Ephb3	2.34499	2.23776	2.28111	1	1	-1.19406	0.00425002
Ttyh3	16.7361	15.8122	19.8194	9.20246	6.05589	-1.19412	0.0379313
Palld	2.13774	2.25642	2.47313	1	1	-1.19478	0.0176524
Pla2g15	9.82197	12.2543	11.2914	6.46154	3.23657	-1.19771	0.0490265
Skap2	15.1779	14.5792	17.6384	6.99216	6.7193	-1.20441	0.0252882
Qk	47.9274	41.2937	42.2863	21.1395	16.8214	-1.2076	0.0230173
Antxr2	79.1119	63.3053	61.4094	28.1201	30.673	-1.20866	0.0360589
Rab6a	42.9941	44.2607	45.8742	20.0583	18.1893	-1.21442	0.00817367
Mvp	36.9106	33.0337	33.7092	18.3035	11.4625	-1.21507	0.0284846
Hsd17b11	37.9785	50.1743	54.8498	20.7737	20.2578	-1.21628	0.0486779
Slc3a2	145.577	156.148	149.018	63.5757	65.5113	-1.219	0.00744912
Jam3	2.01635	2.715	2.25709	1	1	-1.22001	0.0379313
Megf9	9.82512	8.12069	10.2596	4.74378	3.30891	-1.22347	0.0353078
Hs3st1	113.218	125.176	112.516	39.7375	60.3981	-1.22418	0.0259351
Zbtb18	6.91413	6.79824	7.04998	2.9714	2.93653	-1.22828	0.00264507
Ccdc141	2.50544	1.88493	2.64253	1	1	-1.22916	0.0444617
Irf2bpl	10.2474	10.2378	13.9315	5.21795	4.56784	-1.22939	0.0499079
Zswim6	4.71433	4.54265	4.99494	2.30425	1.74527	-1.23037	0.0176524
Lipa	23.2101	25.9357	27.3039	12.9387	8.78068	-1.23057	0.028278
Igf1r	4.12132	3.04699	3.95779	1.76257	1.39729	-1.23105	0.0414302
Notch1	14.5646	11.5488	15.5275	7.19723	4.60969	-1.23341	0.045824
Ly6i	2.94801	3.30871	3.61477	1	1.79358	-1.23619	0.0394085
Tmem184b	21.204	22.6696	26.7463	11.7083	8.25175	-1.238	0.035069
Mef2a	17.0974	15.5629	18.5126	8.14277	6.30236	-1.23983	0.0242549
Ccrl2	52.6648	56.7766	43.9809	18.1173	25.1021	-1.24279	0.0354754
Gns	35.3364	36.053	35.5322	18.3507	11.7446	-1.24398	0.0221297
Grk3	2.49951	2.04837	2.56465	1	1	-1.2454	0.0288174
Ahr	24.6333	19.0523	21.4161	9.6671	8.63032	-1.24609	0.0325287
Aktip	7.70226	10.3063	11.0331	3.97423	4.18413	-1.24681	0.0473285
Nr2f6	8.76696	9.2992	10.9291	4.2369	3.89945	-1.2484	0.0284846
Gm7334	25.1365	27.266	31.9376	8.34324	15.3185	-1.2487	0.0450338
Lrp5	14.5798	16.8402	20.1566	8.66542	5.79099	-1.25004	0.0480478
Rps4l	27.1324	31.3215	38.58	15.4259	11.7153	-1.25304	0.0492187
Cdkn1a	98.1671	110.89	109.061	41.2173	47.7	-1.25406	0.0161334
Il15	4.10984	4.53302	3.81274	1.31079	2.17024	-1.25425	0.0331405
Lrig3	2.21441	2.24241	2.70264	1	1	-1.25489	0.0278634
Qsox2	5.53976	7.15979	5.85351	3.1306	2.05169	-1.25503	0.0408321
Mesdc1	9.0856	12.6374	11.721	4.96308	4.35397	-1.25884	0.0418344
Slc7a8	77.7333	86.5494	78.1535	37.2822	30.1939	-1.26019	0.017301
Rab15	7.15075	8.27579	9.26615	3.41983	3.45226	-1.2603	0.0314689
Tcta	13.7601	14.2268	15.714	6.12579	6.01832	-1.26244	0.0155487
Ninj1	22.278	25.6599	25.6772	11.2877	9.07604	-1.26904	0.0217284
Hs2st1	15.3938	13.1899	16.3197	6.55283	5.83382	-1.27308	0.0259721
Vcl	25.3306	25.6451	27.8456	13.3656	8.24525	-1.28187	0.0259721
Smad5	8.49348	6.71873	8.65958	3.71615	2.82868	-1.28192	0.03527
Alg2	13.8948	16.1675	14.2845	6.23488	5.9026	-1.2844	0.0191469
Dnal4	12.0449	13.8982	11.9982	5.63874	4.72234	-1.28763	0.0218238
Zscan22	3.09885	2.89752	2.99878	1.35073	1.10384	-1.28871	0.0115073
C1qtnf6	2.1988	2.36053	2.7776	1	1	-1.29021	0.0290477
Malat1	19.174	17.5508	21.907	10.7403	5.24022	-1.29041	0.0454937
Rala	24.6133	21.8088	21.2273	8.45625	9.94253	-1.2935	0.0202111
Jund	318.099	368.807	314.349	147.28	124.988	-1.29375	0.0225107
Cdip1	7.28136	6.58533	8.48168	3.35885	2.71395	-1.29477	0.0327332
Sh3bp4	9.36687	7.38302	10.7213	3.93783	3.52353	-1.29545	0.0468786
Dok3	2.11275	2.36468	2.92702	1	1	-1.30343	0.0411621
Hdac11	6.4065	5.68899	6.49886	2.93762	2.07494	-1.30628	0.0229841
Twsg1	18.0906	20.4337	24.1965	9.74101	7.13167	-1.30929	0.0381504
Zfand2a	8.80231	9.68751	9.81232	3.83859	3.77443	-1.30941	0.0126471
Gprasp1	5.28911	5.20532	5.09663	2.29581	1.89649	-1.30994	0.00879885
Gbp9	14.1348	9.98746	13.0281	4.9821	4.99303	-1.31201	0.0425097
Lamp1	235.166	301.74	325.8	114.477	116.625	-1.31538	0.0393478
Nfe2l1	36.755	34.8026	38.3748	17.4578	11.9582	-1.31698	0.0205594
Tead3	2.17729	2.68373	2.62541	1	1	-1.31932	0.0256406
Svip	2.30545	2.19216	3.00272	1	1	-1.32199	0.0428181
Acadsb	18.21	16.1881	17.1712	6.48489	7.25042	-1.32366	0.0139614
Nfe2l2	47.8188	51.4077	63.7463	24.0703	19.3085	-1.32461	0.0378305
Abcd2	2.29832	2.75908	2.45911	1	1	-1.3251	0.0215097
Hacd4	2.78581	2.44071	2.29351	1	1	-1.32578	0.0229841
Cd300ld	2.55494	2.72836	2.26343	1	1	-1.33089	0.021426
Sepn1	13.1931	12.2631	16.415	6.72481	4.33988	-1.33503	0.0431388
Yipf6	6.57377	7.40823	8.20954	2.39589	3.46123	-1.33678	0.0310808
Igsf6	2.87881	2.72104	1.9793	1	1	-1.33707	0.0477573
Zdhhc9	13.1331	13.4255	11.5724	5.63116	4.41344	-1.33958	0.0210477
Cln8	2.73609	2.82277	2.53609	1.1295	1	-1.34154	0.012694
Rbms2	9.58715	11.5283	12.3051	4.97011	3.81104	-1.34329	0.03218
Deptor	6.39809	5.56999	5.68462	1.90249	2.72464	-1.34674	0.0232341
Ppp2r3a	2.54719	2.05073	3.03875	1	1	-1.34798	0.048289
Klhdc9	5.71562	5.03347	4.44441	1.78226	2.1875	-1.35137	0.0309836
Rhoq	7.39423	7.20464	9.93533	3.46667	2.93811	-1.35261	0.0467127
Hes1	45.9512	59.9244	63.4408	18.1797	26.0069	-1.35308	0.0428171
Ptpn21	3.38259	3.69192	4.26873	1.81889	1.13941	-1.35403	0.0347528
Ldhd	4.30963	4.65876	3.73043	2.04064	1.24982	-1.36337	0.0338644
Pcyox1	14.8239	13.5501	16.4632	6.73469	4.87829	-1.364	0.0262841
Rab11fip3	5.74852	5.41089	7.48481	2.81451	2.0079	-1.36594	0.0467127
Xylt2	13.0915	12.1215	10.8344	4.9751	4.30791	-1.37227	0.0220396
Usp2	2.75968	2.68171	2.37902	1.01286	1	-1.37303	0.0164935
Tbc1d9	2.80451	2.56265	2.40919	1	1	-1.37413	0.0163791
Bcl9l	10.6345	8.77143	7.90722	4.04891	2.95414	-1.37858	0.037958
Tsr2	7.89424	8.00534	6.10895	2.70244	2.93853	-1.37909	0.0338644
Nr1d2	44.7605	38.8137	31.1987	13.4973	15.8901	-1.38055	0.0428885
Tbc1d16	2.83215	2.23733	2.74217	1	1	-1.38066	0.0281503
Glce	6.06665	4.94334	5.40171	2.30642	1.88738	-1.38343	0.0246296
Rnf122	3.61325	3.93721	4.41978	1.42714	1.62499	-1.3866	0.0231024
Mafb	3.18557	2.17815	2.48699	1	1	-1.38786	0.048289
Cnpy3	22.6223	26.0457	26.445	10.6942	8.44016	-1.38793	0.021397
Lpp	4.26455	3.33419	3.30519	1.60611	1.16332	-1.39222	0.0371106
Igf1	2.31579	2.70627	2.85893	1	1	-1.39341	0.0235457
Tob1	20.3144	21.0212	26.0935	7.88773	9.15558	-1.3992	0.0329174
Gpr155	2.61974	2.21677	3.12134	1	1	-1.40742	0.0395191
Gpc4	2.07775	2.93337	2.96527	1	1	-1.41077	0.0451746
Rreb1	7.38428	5.36118	5.40624	2.59074	1.94287	-1.41641	0.0482413
Gid4	18.9305	12.6729	15.8148	6.17679	5.65342	-1.418	0.048286
Map4k5	6.08318	7.39765	8.09124	3.17918	2.20233	-1.41812	0.0355121
Stk3	6.40205	7.35191	8.03017	2.80085	2.63342	-1.41816	0.0251475
AI593442	2.9018	2.65995	2.46048	1	1	-1.41904	0.0176524
Pik3cb	6.53452	6.24811	7.21435	2.75462	2.22224	-1.42151	0.0179657
Gfod1	8.33675	5.81245	6.4827	2.71058	2.4223	-1.42207	0.0455358
Vopp1	30.3721	28.5938	25.2782	11.7009	9.25759	-1.42208	0.0223189
Slc39a3	11.1409	8.91553	9.55281	3.68399	3.67711	-1.42309	0.0256406
Psap	444.569	401.108	366.646	174.66	126.685	-1.42332	0.0251475
Cyp2j9	3.08699	2.60656	2.35529	1	1	-1.42382	0.0314886
Mbnl2	31.6726	27.2683	32.1307	12.1098	10.4361	-1.42917	0.0202111
Sh2b3	16.0078	13.9417	17.8488	6.03837	5.78932	-1.42983	0.0273528
Fam219a	6.57755	6.78446	9.13681	2.86897	2.69729	-1.43011	0.0448778
Cldn12	2.53191	2.85029	2.71494	1	1	-1.43245	0.0118198
Dnajb5	9.89404	7.32751	9.76365	4.14935	2.51042	-1.43366	0.0429086
Acsl3	3.42918	3.56035	3.34045	1.05538	1.49311	-1.43416	0.0149783
H6pd	16.5039	17.7322	21.2127	8.69483	4.97432	-1.43527	0.0374766
Tsen34	8.12933	8.46101	7.29289	3.75782	2.12731	-1.43589	0.0283621
Mob3b	2.48879	2.4492	3.19287	1	1	-1.43845	0.0347528
Syndig1	2.64127	3.15061	2.51757	1.03035	1	-1.44806	0.026614
Mpdz	2.59501	2.2713	3.33639	1	1	-1.45114	0.0477573
Nipa1	5.50362	5.20875	5.17496	1.27347	2.58806	-1.45567	0.0284278
Gfra2	2.37276	2.7264	3.13829	1	1	-1.45724	0.0311592
Lrp12	2.56629	2.90625	2.79473	1	1	-1.46245	0.0127451
Tnfsf11	50.4381	60.6256	69.0355	16.534	27.0202	-1.46295	0.0401309
Slc6a9	2.26369	2.64152	3.3691	1	1	-1.46368	0.048289
Nucb2	34.13	38.4289	38.0973	11.5885	15.0426	-1.46994	0.0163791
Slc7a2	2.99237	2.70202	2.63011	1	1	-1.4724	0.0145515
Lrrn4	4.68975	3.86524	5.68488	1.87306	1.54211	-1.47494	0.0454867
Socs5	12.3028	11.4911	11.2565	3.52185	4.82446	-1.48526	0.0149783
Zc2hc1a	4.1129	4.41543	5.10703	1.43162	1.81283	-1.48634	0.0257497
Ctnna1	106.13	108.026	127.428	48.9272	32.327	-1.48676	0.0276919
Plekha1	12.0125	14.0818	14.9769	4.75271	5.0103	-1.48777	0.0236205
Ifi44	2.59046	2.54126	3.2821	1	1	-1.4878	0.0327332
Shroom4	2.71709	2.33356	3.36549	1	1	-1.4882	0.0421383
Epha4	2.48612	3.12618	2.84486	1	1	-1.49521	0.0242263
Thra	28.4682	27.3886	36.1882	11.1109	10.636	-1.49657	0.0346954
Btk	2.5383	2.725	3.20438	1	1	-1.497	0.0261343
Naaa	11.3401	12.4808	16.055	5.15575	4.25948	-1.49749	0.0427026
Mcfd2	28.0878	32.9242	35.6145	11.0376	11.7125	-1.50158	0.0256384
Ubc	1815.33	1315.4	1463.8	551.66	529.525	-1.50234	0.036677
Gpam	4.98326	4.88461	5.67414	2.12036	1.52585	-1.50674	0.0216312
Mospd2	11.7979	12.451	12.6795	3.40865	5.24593	-1.50823	0.0171068
Fndc1	2.78408	2.79344	2.95829	1	1	-1.50857	0.00583536
Lrrn2	6.84269	5.67459	4.73805	2.57323	1.46644	-1.50977	0.048289
Erf	5.7484	6.2302	7.01603	2.86188	1.57314	-1.51362	0.0314689
Rapgef4	2.62233	2.878	3.06839	1	1	-1.51412	0.0156151
Adssl1	13.4224	15.6751	13.4759	4.74267	5.19122	-1.51456	0.0192597
Dirc2	4.15206	5.30723	5.67067	2.1131	1.40517	-1.51951	0.0375233
Gbp2	60.641	52.6485	49.8718	18.3545	19.5792	-1.51978	0.021958
Maff	36.9023	40.6721	41.9234	10.5009	17.2775	-1.51999	0.0226201
Src	14.2388	10.9162	11.0681	5.45404	2.95141	-1.52255	0.0417168
Elmo3	4.4614	5.01656	4.34668	1.42413	1.78297	-1.52294	0.0178112
Cebpb	68.0247	74.9712	81.8798	26.16	25.9735	-1.52388	0.0192597
Ifit1	2.40619	2.84283	3.38043	1	1	-1.52431	0.0368146
Alas1	40.4868	43.4389	57.177	18.8126	13.7629	-1.52992	0.0446538
Rftn2	2.73109	2.55848	3.38189	1	1	-1.53131	0.0327332
H2-T24	13.2421	11.782	13.0644	3.91508	4.85768	-1.53329	0.0149783
Unc93b1	16.2011	19.4225	20.7534	6.25874	6.69445	-1.53684	0.026614
Adcy8	2.88618	2.77656	3.07988	1	1	-1.5431	0.0100553
Zfp46	3.78821	3.04283	4.43643	1.575	1	-1.54456	0.0456045
Kdelc2	5.68853	8.04837	8.10054	2.97825	2.00221	-1.54749	0.0455358
Bmpr1a	7.06359	8.03791	8.0508	2.33229	2.94209	-1.54912	0.0166557
Rab6b	17.989	16.8069	17.0931	6.4701	5.34927	-1.54931	0.00901591
Mex3d	3.79669	3.84244	4.23066	1.69362	1	-1.55471	0.0221297
Zfyve9	2.88611	2.73583	3.19875	1	1	-1.55593	0.0157303
Slc23a2	12.5738	10.045	11.9425	4.60789	3.21368	-1.55866	0.0273775
Slc24a4	2.84533	2.8487	3.15229	1	1	-1.56011	0.0115073
Pou2af1	2.88844	2.93625	3.04349	1	1	-1.56368	0.00401909
Lats2	26.5365	19.0259	24.4695	8.05462	7.7261	-1.56489	0.0355121
Anxa5	131.444	133.692	134.167	46.7055	43.0029	-1.56921	0.00217332
Idh1	8.40828	11.1852	11.9178	3.02298	4.04978	-1.57056	0.0397332
Rnd3	2.37111	3.26222	3.31911	1	1	-1.57732	0.0380806
Atp1b2	4.47138	4.54144	4.15928	1.56742	1.373	-1.57843	0.00943101
Txnip	166.455	164.736	219.197	81.2961	41.5084	-1.57912	0.0447421
Pard3b	3.22483	2.44006	3.30864	1	1	-1.58071	0.03438
Tgtp1	10.2708	13.7648	11.3385	2.89499	4.98514	-1.58144	0.03751
Prkci	13.7369	11.4752	12.1451	4.53839	3.74564	-1.58802	0.0202111
Arl15	10.8275	11.2131	13.2569	3.78584	4.04046	-1.5882	0.0229104
Tmtc3	2.49555	3.35169	3.17609	1	1	-1.5887	0.0322608
Rassf4	2.9126	2.53528	3.57884	1	1	-1.58924	0.0373613
Col5a1	2.33644	3.15714	3.53771	1	1	-1.58997	0.045571
Slc30a4	4.92743	5.76965	5.39361	2.01053	1.54606	-1.5927	0.0179657
Gap43	2.80337	2.83254	3.4258	1	1	-1.59482	0.023756
Plod3	11.3932	13.8718	15.6864	5.15394	3.87681	-1.59603	0.0349003
Tgtp2	14.1039	17.8663	17.3399	3.94448	6.92733	-1.59633	0.0327332
Irgm2	10.5189	12.3994	13.8412	3.96753	4.11028	-1.60112	0.0284846
Ifi204	3.65207	3.52812	3.057	1	1.24815	-1.60205	0.0202111
Spred1	10.2698	7.17217	8.72838	3.59561	2.13569	-1.60604	0.0427959
Cpq	18.5372	23.6698	28.6736	6.62693	8.8815	-1.60738	0.0498746
Mast4	3.77598	2.81406	2.57793	1	1	-1.61164	0.0463907
Ralb	12.5801	12.8802	13.2189	4.86711	3.55474	-1.61439	0.0104564
Oaz2	36.6865	35.5137	38.2675	12.9581	11.0817	-1.61517	0.00817367
Serpinb9	29.1563	28.3059	29.4525	8.47723	10.4051	-1.6176	0.00660636
Atp8a1	17.3657	14.3567	19.7099	6.4479	4.65572	-1.62668	0.0347528
Dock4	3.08222	2.8551	3.39618	1	1	-1.63746	0.0171095
Evi5	9.0167	6.61797	8.00904	2.82106	2.21749	-1.64541	0.0329369
Nedd4	106.71	92.5767	114.485	35.7151	31.0637	-1.64729	0.021958
P3h1	6.53781	5.72804	7.62362	2.36283	1.86724	-1.64829	0.0310808
Olfml1	2.46202	3.41403	3.56249	1	1	-1.6536	0.0399771
Csf2ra	7.63053	7.79797	8.29229	2.01331	3.00509	-1.65589	0.0149783
Socs2	23.0138	29.7133	27.0001	7.13897	9.69459	-1.65877	0.0279896
Bace1	3.66638	3.26668	4.39341	1.29658	1.0942	-1.65918	0.0322037
Ggt5	3.20979	3.52833	3.15718	1	1.08537	-1.66148	0.0115073
Cpm	18.3133	22.2462	22.3888	6.59242	6.64889	-1.66416	0.0221297
Epb41l1	4.7401	3.47468	3.68282	1.50233	1	-1.66436	0.0378631
Disp2	2.43552	3.45258	3.63009	1	1	-1.66572	0.0435106
Sirpb1b	2.49004	3.70907	3.34407	1	1	-1.66951	0.041765
Rybp	22.1957	17.7197	19.7037	6.9467	5.54639	-1.66968	0.0235457
Stxbp6	13.1333	13.4384	12.6393	4.61934	3.56675	-1.67505	0.00901591
Itpripl2	23.3238	21.8255	25.9827	8.52417	6.32386	-1.67526	0.0202111
Rgmb	2.88342	2.72192	3.977	1	1	-1.67542	0.0467127
Nuak2	6.84152	5.49183	5.31944	2.2306	1.45292	-1.67578	0.0326527
B3gnt7	3.10596	3.17177	3.31197	1	1	-1.67652	0.00526984
Arhgap6	3.54746	2.74359	3.30242	1	1	-1.67709	0.0259351
Abca1	3.51528	2.38043	3.70031	1	1	-1.67747	0.0494579
Zfp768	3.01385	3.23554	4.15026	1	1.16274	-1.68064	0.036077
Lama2	3.41877	2.6333	3.59983	1	1	-1.68585	0.0329369
Slc6a8	2.76963	2.84553	4.04421	1	1	-1.68697	0.0489293
Phyhd1	2.69588	3.18951	3.78716	1	1	-1.68893	0.0348445
Syngr1	3.42849	3.04528	3.22389	1	1	-1.69267	0.0108143
Fitm2	2.80914	4.05104	3.74409	1.18537	1	-1.69373	0.0380041
Nedd4l	3.49179	3.92337	5.20457	1.3383	1.24985	-1.70073	0.0457508
Atrnl1	4.43259	4.7383	5.55046	1.69327	1.32351	-1.70187	0.0246296
Tdrd7	7.67268	8.33511	9.77107	2.68873	2.58211	-1.70512	0.0250527
Klra2	3.50701	3.23297	3.04947	1	1	-1.70627	0.0132566
F2r	99.1228	85.9279	85.6454	29.1851	26.1009	-1.70673	0.0164505
Adgra3	7.77876	7.25773	9.78808	3.02243	2.04449	-1.70763	0.0351791
Zhx2	7.43109	8.27316	8.36765	2.4572	2.45461	-1.70806	0.0116626
Tnfrsf21	4.30647	3.92218	4.43274	1.32084	1.2615	-1.70872	0.0115199
Abcd3	13.175	17.3402	19.06	6.08282	4.00762	-1.71167	0.0400185
Islr	2.64931	3.22151	3.97848	1	1	-1.71506	0.0427959
Marco	2.94825	3.31064	3.59358	1	1	-1.71552	0.0192597
Smarca2	28.4568	30.0311	38.5615	9.94464	9.75099	-1.71588	0.0345515
Ets2	92.5033	84.9162	97.4687	25.2301	30.3724	-1.72066	0.0144639
Edil3	3.18329	2.7558	3.95787	1	1	-1.72202	0.0376738
Gramd3	2.81643	3.99546	3.08767	1	1	-1.7224	0.0381892
Cd22	2.74626	3.68116	3.47447	1	1	-1.72274	0.0304924
Pygm	3.15638	3.19212	3.57435	1	1	-1.72579	0.0130675
Ppfibp1	11.1357	9.84385	12.7496	4.70038	2.08154	-1.72927	0.0353298
Plcb1	3.69491	3.36552	2.89625	1	1	-1.7307	0.0236205
Esm1	3.08316	2.76397	4.10975	1	1	-1.73073	0.0451351
Zcchc24	19.0729	13.7749	12.9324	5.25041	3.94272	-1.73113	0.048289
Acsl1	5.75002	6.63023	8.5335	2.32935	1.86817	-1.73188	0.0433954
Gnaq	14.7863	13.3417	14.9651	5.24557	3.39533	-1.73324	0.017087
Cxxc5	3.56128	2.60106	3.82862	1	1	-1.73566	0.0398994
Pea15a	75.2477	91.0195	98.4087	26.5698	26.2798	-1.7393	0.026614
Lipo1	8.4441	9.0781	9.90765	2.34382	3.11135	-1.74509	0.0171742
Fosb	855.462	729.091	595.436	239.599	192.915	-1.74854	0.0366443
Nphp1	3.34715	3.12055	4.64298	1.19631	1	-1.75383	0.048286
Npnt	63.0927	49.3092	61.1432	18.7049	15.5718	-1.75505	0.0259351
Ptov1	21.8237	25.7571	26.4803	8.51807	6.07628	-1.75834	0.0220431
Fzd7	3.31885	3.50664	3.34344	1	1	-1.76113	0.00434611
Samd8	4.31924	4.22922	3.6944	1.38093	1.0227	-1.76369	0.0176524
Arap3	21.6591	15.9391	25.2605	6.49375	5.82804	-1.76594	0.048289
Mylip	14.3197	11.6405	14.2702	3.54144	4.32777	-1.76903	0.0229104
Pcnx	7.68086	5.73458	7.48855	2.38296	1.69967	-1.77125	0.0327303
Grasp	7.33607	8.62746	8.18883	2.44005	2.2495	-1.77968	0.0149783
Pwwp2b	7.11033	8.51377	10.8486	3.17952	1.95646	-1.78083	0.0482849
Kit	130.966	141.629	100.759	42.3316	30.0345	-1.7822	0.0353461
Spsb1	4.30128	3.20734	3.56744	1.14522	1	-1.78328	0.0307591
Ckb	19.7672	22.187	19.6647	4.62597	7.30055	-1.78424	0.0179657
Ube2l6	16.5458	17.398	20.0083	4.28056	6.1618	-1.78427	0.021958
Arhgap5	13.0334	10.8286	11.043	3.41127	3.34322	-1.78455	0.0202111
Pak1	3.23391	3.33564	3.77498	1	1	-1.78583	0.0151109
Il1rn	3.52798	3.35115	3.48496	1	1	-1.78856	0.00338271
Fzd8	4.15174	2.62063	3.59376	1	1	-1.78884	0.0479605
Grb10	3.03384	3.55545	3.79563	1	1	-1.79146	0.021958
Vat1	41.5593	46.2829	56.6102	15.2332	12.5447	-1.79362	0.0327005
Dab2ip	9.38694	7.25416	10.2789	3.10424	2.05761	-1.79776	0.0363149
Arhgap31	24.1911	22.8989	32.5502	10.2115	5.05377	-1.79828	0.0463907
Pdlim5	16.7591	13.8104	13.3665	4.06264	4.34874	-1.80003	0.0242549
Vnn1	3.24784	3.34024	3.85894	1	1	-1.80006	0.0176524
Rarg	86.3017	81.7805	81.5737	25.2486	22.5343	-1.80041	0.00557305
Zbtb46	3.43269	3.12057	4.72865	1	1.1578	-1.80142	0.048289
Phactr2	9.39546	6.78976	9.61091	3.14866	1.78126	-1.80256	0.0401301
Rxra	15.1297	14.8463	16.2491	4.99062	3.84255	-1.80271	0.010784
Etl4	2.94788	3.34617	4.20221	1	1	-1.80684	0.0363149
Dnajb4	19.4381	21.1321	25.7665	6.46975	6.16263	-1.80772	0.0293331
Ppp1r2	22.4595	21.749	28.4777	6.80058	7.01927	-1.80998	0.0304924
Tnxb	3.03956	3.52982	3.95866	1	1	-1.8112	0.0255303
Cmtm3	16.8347	23.0959	21.7805	6.3242	5.38735	-1.81264	0.032454
B3gnt3	7.28262	7.78416	7.72093	2.30063	2.01764	-1.81477	0.00641212
Tbc1d4	4.36451	2.79118	3.50109	1.01462	1	-1.81823	0.0465735
Tcf7l1	9.06423	7.17691	9.67653	2.67064	2.22435	-1.8196	0.0304924
Npas2	4.04104	3.01723	3.53287	1	1	-1.81982	0.0284094
Rnf144b	3.85897	3.11086	4.14685	1.08892	1	-1.82693	0.0283238
Trem2	3.53308	3.5012	3.66569	1	1	-1.83457	0.00285575
Layn	3.12779	3.84925	4.11584	1	1.07215	-1.83547	0.026799
Marveld1	47.9655	37.3454	49.3687	14.2095	10.9046	-1.838	0.0298703
Ica1	8.56228	9.11331	12.1245	3.91827	1.63213	-1.83969	0.0468904
Icam1	66.4775	70.6733	97.1215	23.887	19.6439	-1.84311	0.0436559
Svep1	4.08549	2.8654	3.85871	1	1	-1.84928	0.0353298
Batf2	3.20405	3.32877	4.27832	1	1	-1.84948	0.032343
Ptp4a1	9.57015	8.57369	10.9289	2.77926	2.59495	-1.85058	0.0231024
St6gal1	35.1872	26.4446	22.7818	8.35763	7.12499	-1.86186	0.0475052
Slc35f6	4.51126	5.04582	6.22625	1.88434	1	-1.86713	0.0363671
Raph1	5.41673	4.52695	5.03234	1.57843	1.14878	-1.87219	0.0181264
Inafm1	3.47466	4.56406	4.94325	1.35966	1	-1.8749	0.0353078
Tcaf1	3.40102	3.24754	4.37185	1	1	-1.87714	0.0327005
Rap2a	18.2822	17.478	14.2024	4.26571	4.79833	-1.87766	0.024941
Egr1	404.69	334.84	411.15	93.6347	114.935	-1.87892	0.0216708
Pitpnm2	12.5525	9.20968	12.0092	3.74287	2.37463	-1.87982	0.0333584
Zfp608	4.06999	3.09588	3.9381	1	1	-1.88804	0.0273746
Zfp395	9.75458	11.4065	9.26916	2.6455	2.83223	-1.88889	0.0210477
Atn1	30.6492	31.0009	29.4347	8.20763	8.18155	-1.8895	0.00331949
Myo6	9.06643	7.5666	10.025	2.39936	2.39329	-1.89071	0.026614
Clic4	132.031	126.59	174.773	46.6604	31.1847	-1.89204	0.0368967
Tbc1d8	3.84165	3.63407	3.66169	1	1	-1.89238	0.00423055
Cuedc1	18.6554	14.9795	16.2536	4.0101	4.94151	-1.89353	0.021958
Tmem205	8.59165	11.3344	13.3125	3.22814	2.72624	-1.89587	0.0431129
Gulp1	3.26763	3.34428	4.57959	1	1	-1.89937	0.0384147
Tuba8	13.7526	11.7059	11.285	4.49258	2.05772	-1.90289	0.0281503
Adora2b	3.6429	4.50341	4.75777	1	1.30026	-1.903	0.026614
Tacc2	6.05297	7.23457	8.33209	2.30635	1.54614	-1.90352	0.0326527
Retsat	6.30336	6.65485	8.131	1.65061	2.09759	-1.90727	0.0269232
Reep1	4.58661	3.01211	3.65697	1	1	-1.90762	0.0417686
Creld1	6.62936	8.10841	8.25286	2.46828	1.61574	-1.90802	0.0242549
Ptges	3.52593	4.0301	3.70407	1	1	-1.90819	0.0116626
Ahcyl2	75.4084	76.5597	62.2298	19.8518	17.9687	-1.91674	0.0211332
Vasn	4.10691	3.45336	4.51656	1.12712	1	-1.92031	0.0252882
Flrt2	4.80341	3.18061	3.37556	1	1	-1.92088	0.048289
H2afy2	4.59372	5.18394	4.60689	1.52961	1	-1.92257	0.0157072
Cd2ap	12.5301	11.5729	12.2667	3.63582	2.75503	-1.92369	0.00903619
Fbln2	2.87978	4.17927	4.32426	1	1	-1.92389	0.0413604
Cd3d	5.24844	4.5421	4.23448	1	1.46234	-1.92494	0.022637
Ppm1f	21.9333	18.7879	25.5119	6.60693	4.99606	-1.92809	0.0303719
Hyal1	3.76694	3.05768	4.61504	1	1	-1.93101	0.039926
Col14a1	3.7543	3.63572	4.0503	1	1	-1.93109	0.00927955
Cyp27a1	3.72263	3.26633	4.46168	1	1	-1.93239	0.0306275
Zbtb10	6.52666	4.898	4.31766	1	1.74829	-1.93308	0.0467127
F7	3.1359	3.91461	4.44336	1	1	-1.93783	0.0330989
Tlr3	3.42823	3.24001	4.87881	1	1	-1.94449	0.0477573
Sorcs2	3.12089	4.45552	3.9726	1	1	-1.94473	0.0338644
Slc35g2	3.53849	3.14219	4.87631	1	1	-1.94573	0.048289
Htra3	3.0476	4.50605	4.00457	1	1	-1.94588	0.0367491
Il1a	3.13704	4.52879	3.89603	1	1	-1.94634	0.0347528
Arhgef17	4.24057	3.06728	4.2691	1	1	-1.94822	0.0342046
Tmtc2	8.63999	7.61494	10.7707	2.92152	1.71249	-1.95903	0.0363158
Slc30a1	7.47627	7.00654	8.24022	2.19862	1.68926	-1.96214	0.0154237
Prrg3	3.01483	3.90701	4.78679	1	1	-1.96454	0.0455358
Camk2n1	61.8314	66.3795	48.4351	11.4614	18.6674	-1.96668	0.0327303
Itgam	3.82008	4.28946	3.62878	1	1	-1.96819	0.0149783
Card10	4.60669	3.16801	4.01189	1	1	-1.97411	0.0350646
Lsr	7.4023	9.85498	11.3172	2.21283	2.63124	-1.97547	0.0402964
Tanc1	4.21511	4.40674	5.57721	1.40199	1	-1.97853	0.0309836
Pde4d	7.11439	5.24974	4.72936	1.22573	1.65876	-1.9821	0.0441309
Spry1	69.9212	57.4997	51.5658	15.5483	14.4863	-1.99019	0.0299458
Rnd1	4.65036	2.91765	4.35385	1	1	-1.99057	0.0468472
Lama5	3.89023	3.15549	4.89027	1	1	-1.99228	0.0427959
Trpt1	3.82629	4.96899	3.16919	1	1	-1.99572	0.0454867
Frmd4a	10.1872	8.13961	10.8268	3.38723	1.47583	-1.99878	0.0331405
Klf3	38.8244	35.2608	41.5969	9.92059	9.37456	-1.99889	0.0149783
Atp7a	6.14957	5.36787	5.33754	1.54411	1.26516	-1.99995	0.0149783
Zbtb4	31.6857	22.6436	25.941	7.45721	5.91587	-2.00057	0.0329174
Loxl2	4.06705	3.63633	4.30265	1	1	-2.00072	0.0149783
Tmprss4	3.45286	4.27229	4.30061	1	1	-2.00309	0.0220396
C1qtnf5	2.97185	4.75629	4.35478	1	1	-2.00993	0.0464329
Acvr1	6.90148	5.54464	6.16252	1.65931	1.4139	-2.01319	0.0202129
Ddr2	4.1158	3.55152	4.50422	1	1	-2.02048	0.0217284
Pogk	4.50158	3.98736	3.72636	1	1	-2.02565	0.0171068
Stom	18.5632	24.5447	29.6536	7.70828	4.15863	-2.03127	0.048289
Laptm4b	20.2117	23.6118	20.6578	5.15757	5.35336	-2.03203	0.0149783
Trove2	5.00931	3.73245	5.68928	1.26849	1.07696	-2.03628	0.0395399
Bambi	20.1991	17.5678	14.7339	3.05383	5.46743	-2.03824	0.032343
Tmem243	74.8899	80.1613	95.944	16.2463	24.1351	-2.05093	0.0255638
Cnksr3	5.04525	6.33574	8.05273	1.70287	1.42037	-2.05248	0.0463
Fcrla	3.81759	4.54387	4.09151	1	1	-2.05346	0.0149783
Pou6f1	4.57436	3.38269	4.49932	1	1	-2.05385	0.0303194
Als2cl	6.59268	5.87269	7.09184	2.13976	1	-2.05401	0.0231024
Myo1c	34.5342	34.1181	46.4704	10.2601	8.1849	-2.05691	0.0347353
Apbb2	6.57743	5.11586	5.90833	1.44262	1.37237	-2.05954	0.0225615
Qser1	4.87282	3.37405	4.27626	1	1	-2.06156	0.0339409
Rap1gap	3.30322	4.99665	4.29418	1	1	-2.06971	0.0378305
Gda	5.3656	7.55181	6.44637	1.74418	1.32157	-2.07409	0.03238
Igsf5	19.5643	25.9933	21.2715	4.69039	5.86601	-2.0774	0.0280149
Kcnk3	3.6849	3.83008	5.17246	1	1	-2.08037	0.0359933
Oplah	3.72226	4.17871	4.79906	1	1	-2.0818	0.0229139
Daam1	8.28624	7.88251	10.5351	2.47413	1.73005	-2.08219	0.0310596
Mycn	4.34148	3.99693	4.39064	1	1	-2.08509	0.00789151
Ache	5.21582	4.19143	3.348	1	1	-2.08806	0.0417686
Fgr	4.34949	4.87603	3.56254	1	1	-2.09176	0.0284278
Col23a1	4.09321	3.56294	5.13499	1	1	-2.09211	0.034756
Tff2	3.59785	5.09147	4.10734	1	1	-2.09273	0.0331049
Cd19	4.78758	3.22323	4.83082	1	1	-2.09779	0.0401301
Plscr4	12.5131	10.4412	11.9707	2.59713	2.84171	-2.09793	0.0157072
Cdkn2b	3.39851	4.90096	4.5768	1	1	-2.10168	0.0342627
Foxf2	5.55671	3.56728	3.8182	1	1	-2.10905	0.0498746
Steap3	3.66878	4.65013	4.62366	1	1	-2.10909	0.0231024
Baiap2l1	4.10674	3.49297	5.37027	1	1	-2.11214	0.0418344
Phldb1	8.90616	8.32139	9.02211	2.53227	1.51355	-2.11283	0.0118198
Tmtc1	3.82186	3.76371	5.40373	1	1	-2.11429	0.0401408
Csgalnact1	4.53192	5.18538	6.28574	1.35669	1.1026	-2.11707	0.0310808
Fpr2	3.69968	4.71282	4.62284	1	1	-2.11939	0.0229841
Arhgef10	3.91555	4.44959	4.70039	1	1	-2.12273	0.0154237
Fer	3.87369	3.95071	5.24482	1	1	-2.12314	0.0327332
Card6	5.48639	3.53697	5.22031	1.10279	1.07629	-2.12357	0.0421383
Ggcx	8.07422	9.18781	12.3557	2.57609	1.94375	-2.12715	0.0431388
Gnai1	4.4651	3.94762	4.69846	1	1	-2.12776	0.0149783
Smtn	5.72686	5.11307	7.60506	1.65148	1.16141	-2.12814	0.0400185
Mcf2l	4.07556	3.58276	5.48277	1	1	-2.13105	0.0427959
Wnt2	3.69554	4.17082	5.2886	1	1	-2.13257	0.0345515
Dse	4.29628	4.06399	4.82084	1	1	-2.13544	0.0149783
Lix1l	9.84849	10.9385	10.9884	2.41758	2.39802	-2.13716	0.00959492
Stab1	7.26331	5.74853	7.26456	1.71568	1.34938	-2.14085	0.0233285
Fgfrl1	4.07229	4.07421	5.10278	1	1	-2.14288	0.023756
C5ar1	4.42793	3.78582	5.13008	1	1	-2.15314	0.0272898
Axl	12.1761	13.2738	13.0164	3.13047	2.62458	-2.15573	0.00736539
Pcdh18	5.43989	3.35769	4.57341	1	1	-2.15607	0.0450338
Plxdc2	69.3517	68.5912	64.8792	16.047	14.2862	-2.15628	0.00527505
Tceal1	3.20015	4.86702	5.33341	1	1	-2.15926	0.0491237
Homer3	14.1217	12.0243	17.8399	3.30354	3.25926	-2.1597	0.0366443
Abi3	3.99169	6.29096	6.51906	1.50391	1	-2.16139	0.0498635
Tmem106a	7.97418	6.36646	8.1406	1.74745	1.59522	-2.16469	0.0231024
Rac3	4.275	5.6998	6.79871	1.37604	1.10749	-2.17076	0.0428181
Peg13	22.6879	19.5084	25.2183	5.12194	4.82875	-2.17523	0.0225107
Pxdc1	200.245	170.902	130.598	28.6407	44.9206	-2.18497	0.0396821
Dach1	4.31896	3.91311	5.43858	1	1	-2.18805	0.0317621
Arhgef12	17.9182	13.6383	21.2528	3.78434	3.94057	-2.18824	0.0399771
Nfam1	4.18211	3.86507	5.73221	1	1	-2.19948	0.0399771
Sertad1	42.6396	44.9868	65.1369	10.7998	11.3161	-2.20318	0.0466171
Csf2rb	4.90045	4.44333	4.50912	1	1	-2.20715	0.0081826
Cd38	12.8951	17.6374	16.7649	3.54422	3.28401	-2.20721	0.0287321
Ecm2	4.45137	4.09065	5.31661	1	1	-2.20775	0.023756
Casz1	5.33228	4.80842	6.39217	1.38325	1	-2.20937	0.0266837
Tmem176a	238.044	323.862	317.181	64.3118	61.5361	-2.21936	0.0293319
Fzd4	19.8143	15.6838	21.2719	3.5203	4.59825	-2.22087	0.0279835
Gata6	3.89808	4.40164	5.76778	1	1	-2.22933	0.0371808
Tulp3	5.90593	5.07228	7.4608	1.01387	1.6065	-2.22996	0.0365334
Lrrk2	4.93109	3.54806	5.63033	1	1	-2.23363	0.0416801
Met	4.40392	4.6172	5.09015	1	1	-2.23381	0.0120445
Gng12	11.1674	11.5929	13.5269	2.28017	2.85293	-2.2366	0.0180006
Bmp2	34.6155	36.9653	40.5347	6.03914	9.81895	-2.23673	0.0154344
Asap2	3.90387	4.73087	5.56048	1	1	-2.24237	0.0317499
Ifih1	4.83075	4.58816	5.76234	1.13418	1	-2.24557	0.0216708
C1qtnf1	4.81641	4.63306	4.81142	1	1	-2.24903	0.00217332
Itsn1	5.33058	4.17401	4.77998	1	1	-2.25142	0.0213464
Hspg2	4.73138	3.91866	5.63619	1	1	-2.25159	0.0327303
Scamp1	10.0125	13.0865	13.9455	3.26495	1.90632	-2.25571	0.0318257
Arhgap35	6.91372	5.08549	7.2891	1.60136	1.07255	-2.26574	0.0338644
Mdfic	104.937	90.1005	77.8604	17.6723	20.0402	-2.27028	0.0261794
Prkce	7.67271	8.20136	10.0725	1.95139	1.62802	-2.27279	0.0256406
Csad	6.85383	4.87387	8.20088	1.53438	1.19964	-2.28078	0.048289
Fcgr2b	7.1474	8.28107	7.98686	2.19229	1	-2.28983	0.0179657
Gpr146	16.4721	18.8196	25.3508	4.14969	4.09574	-2.2937	0.0416613
Creb3l1	14.106	12.1023	10.3776	2.79274	2.18124	-2.29385	0.0272898
Rps6ka2	4.27286	4.38771	6.13473	1	1	-2.3021	0.0377188
Ccl21b	5.12973	3.85739	5.85424	1	1	-2.30659	0.0362834
Fam43a	4.01744	4.56134	6.51534	1.03191	1	-2.30812	0.0498746
Ccl9	4.88863	6.21926	4.72771	1.12818	1	-2.31052	0.0272898
Rflnb	3.94476	5.35247	5.58906	1	1	-2.31095	0.03218
Pid1	4.41258	4.31607	6.20248	1	1	-2.31529	0.0379313
Sema4a	120.412	93.3654	76.065	20.8133	17.9344	-2.31812	0.042437
Sepp1	381.17	409.628	548.731	78.781	100.235	-2.3186	0.0357291
Aldh6a1	9.50426	10.761	13.2363	2.79966	1.67657	-2.31891	0.0317037
Phlpp1	8.14076	6.28809	8.51554	2.018	1.0444	-2.32044	0.0300926
Tubb2b	5.40983	7.72483	8.44696	1.45079	1.42939	-2.32061	0.0397332
Spry2	154.152	140.541	116.974	22.443	32.1787	-2.32897	0.0242549
Hspb2	3.92702	5.25946	5.9156	1	1	-2.33171	0.0355121
Sh3bgrl2	16.0882	15.5011	13.5335	2.68164	3.28157	-2.33473	0.0149783
Syk	10.5024	7.85666	8.32161	2.16529	1.35781	-2.33592	0.0289123
Kcne4	5.53219	3.58642	6.04101	1	1	-2.3372	0.048289
Pcdh17	5.09769	4.46178	5.654	1	1	-2.34231	0.0202111
Sowahc	4.10839	4.99766	6.16938	1	1	-2.34818	0.0356628
Alox5ap	26.6743	27.1449	30.0679	5.6221	5.35547	-2.34893	0.0101613
Sp6	5.06607	6.11344	4.11012	1	1	-2.34952	0.0347528
Cygb	4.76819	5.08846	5.43862	1	1	-2.35005	0.0101613
Lrrc51	6.31546	7.72918	8.43412	1.93351	1	-2.3529	0.0272898
Slc35f5	4.31444	7.04249	6.59495	1.34272	1	-2.35292	0.0457452
Adamts2	4.67884	5.29798	5.35296	1	1	-2.3533	0.0115073
Cxcr5	5.03354	4.22087	6.14975	1	1	-2.36029	0.0333584
Mest	5.75222	6.94719	5.73644	1.37975	1	-2.36867	0.0201858
Dusp16	4.80219	4.80896	5.90247	1	1	-2.3705	0.0210477
Mmp19	5.31666	4.42337	5.77825	1	1	-2.37093	0.0226201
Ano1	4.70807	4.64057	6.17222	1	1	-2.37117	0.0292966
Neo1	4.22031	5.29508	6.01524	1	1	-2.37208	0.0309836
Pla2g7	5.29084	4.20322	6.0371	1	1	-2.37213	0.0314689
Alas2	4.91848	3.97905	6.67373	1	1	-2.37585	0.0498632
Cmbl	4.46339	6.4147	4.75454	1	1	-2.38153	0.0353461
Lrat	4.77893	5.74813	5.12255	1	1	-2.38309	0.0149783
Casc4	21.909	18.4106	25.7281	4.73793	3.7008	-2.38345	0.0293331
Fgfr1	3.96763	5.05659	6.63697	1	1	-2.38416	0.048289
Gja5	4.69621	5.15269	5.83097	1	1	-2.38588	0.0179657
Kctd12	86.0454	61.524	54.1534	10.2397	15.4602	-2.38758	0.0466965
Gstt3	6.50854	8.77292	10.6286	1.353	1.94559	-2.38863	0.0439124
Dab2	4.73388	4.91669	6.12315	1	1	-2.39449	0.0242683
Pard3	26.0262	23.6647	27.6221	4.9319	4.863	-2.39565	0.0121724
Art4	5.4555	5.82706	4.53375	1	1	-2.39838	0.021641
Unc5b	6.07027	4.7072	5.07099	1	1	-2.40131	0.0226201
Camsap2	6.87566	5.63609	7.58342	1.5167	1.01901	-2.40142	0.0259351
Fpr1	4.31118	6.2482	5.41386	1	1	-2.41262	0.03218
Shb	5.65772	4.21088	6.19155	1.00812	1	-2.41461	0.0336709
Dbp	23.5396	24.0885	15.8488	4.2277	3.70402	-2.41556	0.038175
Sh3bp5	29.1357	26.6512	35.4925	5.99592	5.38488	-2.41872	0.0256406
Rras2	8.56969	12.1416	13.9366	2.27836	2.03658	-2.42039	0.042694
Iqsec2	5.66947	4.24913	6.15241	1	1	-2.42143	0.0325287
Tmem176b	368.404	458.748	419.712	81.168	73.7388	-2.42387	0.0179657
Cd209a	6.78602	4.1485	5.21647	1	1	-2.42859	0.0450367
Tmem65	5.23205	8.04837	8.28018	1.18254	1.4805	-2.43229	0.0426212
Adgre1	5.56048	5.96949	4.6736	1	1	-2.43328	0.0208682
Slamf9	4.80417	6.67043	4.88594	1	1	-2.44719	0.0338644
Dusp8	8.23465	6.26737	9.78944	1.54557	1.4236	-2.44736	0.0379313
S1pr3	5.34901	4.74246	6.27536	1	1	-2.44774	0.0236205
Ctsl	28.5886	36.4118	47.4038	6.93001	6.80275	-2.44804	0.0463907
Trem1	4.34545	5.53836	6.53115	1	1	-2.45198	0.0347528
Rcan1	23.0989	28.1867	37.0591	5.45366	5.29143	-2.4545	0.0429404
Lrp4	5.0043	4.70085	6.79653	1	1	-2.45958	0.0355198
Nrp1	91.644	78.4221	85.7963	17.0971	13.8019	-2.46477	0.0126053
Gab1	4.63284	4.95969	7.11003	1	1	-2.47703	0.043131
Fndc3b	4.58281	5.90194	6.23433	1	1	-2.47846	0.026614
Pkd2	6.74316	5.23512	8.32592	1.27389	1.15283	-2.47974	0.0400167
LOC100038947	5.7732	5.74099	5.22085	1	1	-2.47984	0.00817367
Fam49a	5.2812	4.44049	7.11768	1	1	-2.4888	0.0435106
Sh3tc1	5.88075	4.92528	7.39716	1.15603	1	-2.49278	0.0353518
Enc1	7.02695	6.15793	5.81845	1.25051	1	-2.49297	0.0158097
Mgl2	5.19899	7.36168	4.44004	1	1	-2.50256	0.0494234
Asph	6.04905	5.24653	7.79366	1.1087	1.12586	-2.50973	0.0352527
Dag1	24.9751	27.4644	37.1275	6.3011	4.17272	-2.51122	0.0375233
Bmp3	6.60369	5.46199	5.08033	1	1	-2.51484	0.0230173
Sgpp2	4.187	5.91355	7.09348	1	1	-2.51887	0.0463946
Jun	261.601	279.996	398.778	65.2148	44.1088	-2.51967	0.0425427
Krt80	113.229	95.6865	108.168	19.0479	17.8101	-2.51985	0.0138588
Cbfa2t3	5.61707	5.39349	6.19817	1	1	-2.52011	0.0112568
Enpp5	23.1803	28.2056	29.8677	4.29339	5.13973	-2.52166	0.0217314
Col4a3	5.94531	4.23708	7.07508	1	1	-2.52419	0.0445435
Hid1	6.3915	6.45549	6.94553	1.29142	1	-2.52568	0.00724185
Tmem47	4.84399	5.65177	6.78056	1	1	-2.52576	0.0286928
Mmp9	6.46069	6.44996	4.42118	1	1	-2.53039	0.0348717
Pilra	4.64292	5.6949	7.15372	1	1	-2.54362	0.0369131
Ccl7	7.48461	9.98965	8.93794	2.01848	1	-2.54435	0.0257395
Kdelr3	6.38023	8.56193	5.42487	1.32633	1	-2.54515	0.0417686
P4ha2	5.8695	8.35673	8.33183	1.18593	1.37913	-2.55162	0.0327332
Sipa1l2	5.56019	5.2533	6.77755	1	1	-2.55181	0.0227322
Gm21541	5.4186	6.9825	5.21223	1	1	-2.55363	0.0279951
P3h4	5.04414	5.99954	6.61615	1	1	-2.55744	0.0223189
Ndufa4l2	4.67629	6.80714	6.19306	1	1	-2.5588	0.0321685
Meis1	5.49708	4.74669	7.43864	1	1	-2.55928	0.041151
Luzp1	5.40282	5.56114	7.70353	1.11114	1	-2.55947	0.0353078
Pls3	23.7867	26.2816	35.1598	5.78679	3.82615	-2.56332	0.0363158
Tmod1	5.88598	5.66536	6.27588	1	1	-2.57105	0.00736539
Lifr	4.42442	6.21281	7.31568	1	1	-2.58118	0.0428436
Jup	37.6539	39.4383	58.5204	9.14739	5.95704	-2.58149	0.0466171
Serpinf1	6.4062	4.81921	6.74199	1	1	-2.58235	0.0288899
Adgra2	5.08273	5.35894	7.54146	1	1	-2.58361	0.0384147
Myof	4.71781	5.9686	7.30875	1	1	-2.58457	0.036677
Ccdc80	5.55917	5.32798	7.14499	1	1	-2.58754	0.027806
Chpt1	10.4215	16.0068	15.8935	2.59144	2.07689	-2.59546	0.0390804
Scube2	6.02518	5.194	6.94304	1	1	-2.59791	0.0236205
Zfp503	4.98715	6.50242	6.74134	1	1	-2.60335	0.0259351
Nckap1	13.8128	13.0771	20.1026	3.2343	1.91993	-2.60364	0.0441742
Pdgfd	5.30997	5.37481	7.55013	1	1	-2.60367	0.0355121
Kcnj15	5.7351	5.25259	7.32175	1	1	-2.60955	0.0303719
Stard13	5.42673	5.50023	7.46219	1	1	-2.61582	0.032229
Crim1	28.4184	22.7024	26.6629	4.53702	3.87917	-2.62327	0.0180563
Amigo2	4.60882	7.35621	6.5805	1	1	-2.62804	0.0393764
Itga6	21.2943	16.8234	22.5535	4.01714	2.50973	-2.63159	0.0254692
Mapk12	10.8099	12.4121	15.3828	1.4882	2.64466	-2.63861	0.0316116
Tnks1bp1	9.25338	8.2023	11.4158	1.97572	1.11163	-2.64024	0.0298703
Fam198b	4.57155	6.16002	7.99743	1	1	-2.64224	0.0498746
Fam174b	18.0112	19.2575	26.4932	3.36876	3.42996	-2.6444	0.0363149
Slc16a2	4.6299	6.36482	7.81752	1	1	-2.64864	0.0450596
Gm10591	6.83787	6.66261	5.3657	1	1	-2.65277	0.0210477
Enpp4	19.2612	15.7468	19.1173	2.8386	2.89756	-2.65318	0.0175801
Klf5	24.596	21.8907	22.3626	3.3977	3.85499	-2.66189	0.0092776
Colgalt2	6.53881	6.48109	9.39345	1	1.36004	-2.66251	0.0378305
Nkain4	4.84449	6.76108	7.43547	1	1	-2.66608	0.0355198
Prex2	12.6495	9.10677	12.4154	1.75567	1.81845	-2.67218	0.0290161
Col5a2	5.82409	6.28284	7.09193	1	1	-2.67799	0.0153603
Dock6	6.73947	4.65339	7.80759	1	1	-2.67811	0.0435969
Sulf2	6.2992	6.29244	6.62722	1	1	-2.67949	0.00308189
Igf2	7.96736	6.00585	5.25221	1	1	-2.67998	0.036677
Tgfbr3	6.28015	5.21182	7.78267	1	1	-2.68367	0.0339409
Ms4a6c	5.60714	5.54536	8.21254	1	1	-2.69042	0.0401285
Gpm6b	7.79867	5.6059	8.23255	1.23317	1	-2.69138	0.0329369
Tmem2	13.8712	10.668	16.0299	2.44061	1.74122	-2.69321	0.0339409
Clstn1	59.2353	59.7349	74.8963	11.9861	7.98738	-2.69394	0.0229104
Klf4	141.963	122.844	139.353	23.0293	18.4167	-2.70066	0.0116993
Btbd3	6.13189	5.24816	8.15221	1	1	-2.70282	0.038554
Bcl6b	4.62981	6.82167	8.09023	1	1	-2.70352	0.048286
Ttc28	8.43896	6.63388	5.95715	1.14557	1	-2.70805	0.0309836
Cped1	6.01001	5.81654	7.80517	1	1	-2.71015	0.0278634
Fbn1	7.21673	5.87424	6.5449	1	1	-2.71046	0.0157065
Adgrg6	6.64486	5.54838	7.48327	1	1	-2.71344	0.0238384
Il13ra1	5.62158	5.84882	8.27957	1	1	-2.71882	0.0374766
Adam15	26.3222	26.6895	33.5032	5.40976	3.32591	-2.723	0.0232909
Cyth3	38.5952	41.7462	57.6456	8.47469	5.43828	-2.72507	0.0375233
Slit3	6.51748	5.29165	8.06779	1	1	-2.72806	0.035069
Rapgef3	4.57038	7.34196	8.00623	1	1	-2.73108	0.0490997
Ltbp1	5.4556	6.63351	7.85183	1	1	-2.7327	0.0303719
Tbx4	5.16308	6.99786	7.78438	1	1	-2.73302	0.0339409
Oasl2	5.2521	6.41233	8.33411	1	1	-2.73686	0.0395764
Snn	9.61321	10.4883	12.4775	2.24937	1	-2.74075	0.0235918
Bcar1	5.22235	7.14159	7.6912	1	1	-2.74094	0.0327005
Lpcat2	101.203	85.9985	77.0679	9.57379	16.7183	-2.74435	0.0231024
Ncf1	7.29263	8.93645	7.29685	1.33648	1.0018	-2.74577	0.0198044
Ltbp2	6.60923	5.888	7.71869	1	1	-2.75246	0.0221237
Fam84b	6.02763	5.88971	8.30991	1	1	-2.75327	0.0338548
Vtn	5.48197	6.38965	8.4139	1	1	-2.75742	0.0368967
Sdc2	11.0916	10.7397	12.5399	1.67984	1.7004	-2.76104	0.0126053
Reck	8.91295	5.27498	8.21112	1.19959	1	-2.76317	0.0451746
Ehd4	106.214	115.942	172.928	22.293	16.4718	-2.76438	0.0489293
Lipg	6.5068	6.38822	7.5109	1	1	-2.76595	0.0143874
Cox6a2	5.54771	6.8066	8.10933	1	1	-2.77003	0.0312657
Ptprk	6.3319	6.39588	7.84698	1	1	-2.77784	0.0202111
Cdc42bpa	7.11294	5.60027	8.93635	1.10357	1	-2.77846	0.038877
Mid2	7.24513	6.92644	9.61229	1.31044	1	-2.77878	0.0310808
Chst1	5.75039	5.93795	9.0888	1	1	-2.79196	0.048081
Pbx1	6.36482	6.85842	7.83519	1	1	-2.81136	0.0162846
Rasl11a	15.5585	22.6683	17.8171	1.95691	3.35998	-2.81294	0.0329174
Bmp5	5.71536	6.44255	8.94127	1	1	-2.81415	0.0403022
Ifi208	9.62315	8.2811	8.67898	1	1.50732	-2.82134	0.0124385
Nckap5	6.97355	5.65551	8.63077	1	1	-2.8251	0.0347528
Alcam	19.9459	20.4583	28.7877	3.85587	2.65272	-2.82522	0.0356272
Atp1a2	6.00853	6.47203	8.82225	1	1	-2.82801	0.035069
Sdc4	93.9313	101.501	99.0748	12.2166	15.431	-2.82811	0.00552714
Usp18	6.58492	9.46705	9.17004	1.15274	1.2061	-2.83357	0.0311592
Dock1	6.34253	6.72077	9.35132	1.09431	1	-2.83493	0.036099
Mtss1l	7.21404	5.64296	8.56899	1	1	-2.83633	0.0339774
Maged2	11.3373	11.8876	13.5641	1.32151	2.11153	-2.83675	0.0149783
Fnbp1l	7.36217	6.37754	10.0371	1.21728	1	-2.83773	0.0399771
Fblim1	6.97328	7.53132	7.00149	1	1	-2.84171	0.00557305
Itga9	6.16696	6.33364	9.01126	1	1	-2.8421	0.0366443
Plekho1	25.2583	34.9435	36.8658	5.10999	3.88964	-2.84609	0.03218
Lox	6.73241	5.83549	9.17066	1	1	-2.85722	0.0397332
Colq	6.95401	6.50461	8.36865	1	1	-2.8631	0.021426
Thsd1	6.62817	6.41427	8.82857	1	1	-2.86599	0.0303719
Ms4a1	6.80777	8.04288	8.84745	1.16467	1	-2.86759	0.0209271
Chil3	379.213	467.576	422.555	55.817	59.7328	-2.87253	0.0157065
Sh3pxd2a	7.93757	5.76639	8.28721	1	1	-2.87389	0.0309836
Gm13304	7.31788	7.34124	7.37014	1	1	-2.87639	0.00022038
Fcmr	7.59284	6.79278	7.71683	1	1	-2.88117	0.00959492
Tmem119	7.44018	8.09118	6.62125	1	1	-2.88444	0.0149783
Slfn5	33.2004	28.6681	34.7108	4.95855	3.75739	-2.88502	0.0149783
Rai14	7.77053	5.72552	8.69085	1	1	-2.88667	0.0338644
Cgnl1	6.18942	6.57538	9.91887	1	1	-2.91862	0.0471501
Jam2	6.02381	7.01518	9.67187	1	1	-2.92035	0.0417686
Clec4a3	6.62682	6.37709	9.71215	1	1	-2.92068	0.0409278
Nr1d1	38.0008	37.5591	34.7226	4.64138	5.06301	-2.92146	0.00641212
C1qc	9.07424	11.7966	11.3424	1.82742	1	-2.92513	0.0223189
Sbf2	10.3492	8.35151	8.52447	1	1.38756	-2.92637	0.0193979
Afdn	8.2227	7.68005	12.4322	1.48365	1	-2.92709	0.048289
St5	11.4072	11.3146	15.8213	1.68522	1.68844	-2.92912	0.0329174
Cd40	5.81257	7.55626	9.57351	1	1	-2.93498	0.0410071
She	14.9699	15.4624	15.8622	1.9855	2.00954	-2.9496	0.00281274
Ednra	7.93816	6.88176	8.41328	1	1	-2.95315	0.0149783
Ndnf	7.80711	7.32465	8.30322	1	1	-2.96563	0.00884703
Ece1	45.6271	49.3911	67.7828	8.0923	5.79594	-2.96621	0.0355198
C1qtnf2	5.68747	9.31941	8.46478	1	1	-2.96789	0.0399771
Lama4	8.13882	6.45042	9.02332	1	1	-2.97652	0.0265726
Gas2l1	11.1109	9.46229	12.6662	1.49665	1.31304	-2.97945	0.0227322
Amotl1	7.3786	6.42311	9.94405	1	1	-2.98464	0.0374106
Hck	8.2163	6.83001	8.80262	1	1	-2.99089	0.0202111
Lepr	8.11923	6.71247	9.08073	1	1	-2.99473	0.0233285
Mertk	6.65054	8.14587	9.15377	1	1	-2.997	0.0250527
Pros1	19.7365	19.0313	25.4313	2.71885	2.61006	-3.00568	0.0259351
Etv5	11.0181	10.0542	14.2865	1.66578	1.26024	-3.0101	0.0309836
Calcrl	221.962	189.989	252.818	31.2999	23.4001	-3.01828	0.0223663
Abca3	25.4259	24.0269	37.7201	4.17741	2.97356	-3.02271	0.0435106
Jag1	13.1128	8.58376	8.11754	1.07327	1.35763	-3.03147	0.0481343
Akap2	27.6418	22.1599	38.7159	4.45882	2.73952	-3.03527	0.0498746
Ch25h	9.35061	6.3163	8.94227	1	1	-3.03616	0.0327303
Maob	7.47807	8.39505	8.74919	1	1	-3.03693	0.0115073
Hsd11b1	100.399	100.425	122.882	7.4119	18.4286	-3.06202	0.0203083
Cdk14	6.94312	7.72939	10.3861	1	1	-3.06227	0.0348186
Wwc2	9.89935	9.4855	11.4203	1.45692	1	-3.06329	0.0149783
Rhob	137.5	150.977	226.993	21.4625	19.4346	-3.07086	0.048289
Itgax	10.8678	7.00881	7.40364	1.00556	1	-3.07097	0.0416651
Col4a5	9.99841	6.78813	8.42759	1	1	-3.0712	0.0309836
Ankrd33b	8.47923	6.04422	10.7378	1	1	-3.07389	0.0480478
Nfib	7.29293	8.05353	10.0437	1	1	-3.08124	0.0265726
Pcdh12	7.08169	7.65079	10.6588	1	1	-3.0813	0.0363893
Itgb5	19.5507	19.884	28.4896	3.14877	2.15871	-3.09287	0.0360589
Cfb	8.14416	8.97263	11.6176	1	1.24139	-3.09535	0.030865
Ism1	6.51753	8.42276	10.7837	1	1	-3.10008	0.0407818
Map4k3	8.32478	6.77933	10.6319	1	1	-3.10075	0.0362299
Fads3	6.62038	8.88418	10.2455	1	1	-3.10154	0.0345515
Kank2	7.0297	8.00711	10.7695	1	1	-3.10469	0.036099
Plscr2	6.42398	9.92332	9.46136	1	1	-3.10482	0.0353461
Cdh11	6.55924	7.90914	11.3404	1	1	-3.10483	0.049243
Cyp2d22	8.00604	7.26042	10.5866	1	1	-3.1073	0.0327332
Arhgef26	8.29881	6.36745	11.2029	1	1	-3.1082	0.048289
Col6a3	8.15915	9.02098	8.75982	1	1	-3.11214	0.00660569
Ckap4	8.95411	9.46927	11.8514	1.33354	1	-3.11256	0.0237684
C3	51.7332	62.7949	86.172	8.49954	6.95886	-3.11362	0.0436573
Sdc3	17.2689	16.5261	21.3316	2.69702	1.52625	-3.12135	0.0223663
Phactr1	7.85071	6.83896	11.4795	1	1	-3.12483	0.0480014
Lrp1	8.59547	7.61983	10.0317	1	1	-3.12912	0.0217284
Adgrg1	8.98321	10.4702	14.9134	1.3488	1.24478	-3.14304	0.0452351
Caskin2	14.3331	13.2343	18.8112	1.90115	1.58918	-3.14706	0.0309836
Cald1	17.1224	18.5511	23.011	2.71382	1.6967	-3.149	0.0248819
Mrc1	10.5844	9.2578	6.80186	1	1	-3.15078	0.0347353
Nfix	16.1029	12.96	20.8351	2.20719	1.50661	-3.16305	0.0383544
Tnfaip2	8.37933	9.2461	9.24653	1	1	-3.16307	0.00736539
Aebp1	7.10052	9.07317	12.5376	1.13644	1	-3.16337	0.0491983
Cdc42bpb	9.86874	8.2945	13.6146	1.3574	1	-3.16779	0.0426212
Gja1	6.68206	8.58147	11.7923	1	1	-3.17291	0.0489293
Pdzd2	10.9844	6.6452	10.0603	1	1	-3.20633	0.0399771
Yap1	7.12147	8.83147	11.9161	1	1	-3.21563	0.0429047
Sqrdl	14.582	23.253	23.5191	2.1627	2.22571	-3.22043	0.0400167
Pde5a	10.6223	7.54607	9.79579	1	1	-3.22054	0.026614
Shank3	9.71809	6.9865	11.3687	1	1	-3.22616	0.0376381
Abi3bp	8.34439	8.64932	11.1739	1	1	-3.231	0.0256406
Ccl1	1064.94	1070.18	724.299	54.4659	147.817	-3.23631	0.0340369
Mmrn2	7.62696	8.74426	11.9147	1	1	-3.23705	0.0374766
Rasgef1b	17.2563	12.7241	15.8029	1.18824	2.03442	-3.24354	0.0235457
Adamtsl2	7.4743	9.9234	11.1316	1	1	-3.24941	0.0310973
Kitl	18.8976	18.2601	26.5017	3.1217	1.31326	-3.25842	0.0348881
Gpx2	7.29701	10.3076	11.7567	1.04515	1	-3.25868	0.0367113
Abcb1a	9.73918	8.4197	10.6193	1	1	-3.26194	0.0171206
Fam129b	37.3394	31.9461	47.7279	5.57063	2.5441	-3.26502	0.0332862
Sash1	8.70066	7.79782	12.442	1	1	-3.27005	0.0413784
Scarf2	8.57727	8.18273	12.1855	1	1	-3.2703	0.036099
Angptl2	12.8803	11.1062	8.23605	1.22448	1	-3.27157	0.0347528
Ly86	9.64839	9.70562	12.6497	1.20028	1	-3.27752	0.024941
Rapgef5	9.86724	7.07917	12.2083	1	1	-3.28069	0.0431129
Chst15	8.49311	9.34139	11.6357	1.01419	1	-3.28602	0.0256384
Ly6d	8.64184	9.94018	10.7948	1	1	-3.29164	0.0161334
Mill2	12.6615	8.03398	8.81655	1	1	-3.29827	0.0403022
Fgfr2	8.52123	8.32096	12.8359	1	1	-3.30636	0.041765
Ceacam1	8.38097	8.18817	13.1517	1	1	-3.30844	0.0479605
Phospho1	9.86302	7.63715	12.2675	1	1	-3.31071	0.0367113
Rin2	9.2381	7.74769	12.9089	1	1	-3.31685	0.0434805
Clec4n	7.31816	11.9382	10.6775	1	1	-3.31874	0.0378305
Npr3	8.87359	8.46629	12.7321	1	1	-3.32539	0.0368967
Egflam	7.79203	9.89644	12.457	1	1	-3.32891	0.0365334
Inpp5a	13.8866	18.3964	21.2504	2.24048	1.29462	-3.33565	0.0331405
Pld4	8.81157	10.5554	11.1397	1	1	-3.34609	0.0176524
Tcf4	9.64465	13.2609	15.7516	1.52947	1	-3.34887	0.0376885
Spry4	10.2193	8.60525	11.8248	1	1	-3.35282	0.0238459
Lima1	10.8756	13.0383	17.1041	1.63305	1.04319	-3.35302	0.0363893
Spp1	38.0929	29.9257	37.0028	3.05203	3.78416	-3.35638	0.0191469
Bmp4	8.53061	9.19429	13.2358	1	1	-3.3674	0.0393764
Enpp2	9.54168	8.5576	12.9991	1	1	-3.37381	0.0353078
Cdh1	18.6425	18.9969	30.0368	2.93566	1.40611	-3.37733	0.048343
Csf1	33.9933	30.0495	29.335	2.95897	3.03155	-3.37736	0.0115073
Hc	39.6183	45.6244	61.3019	4.6556	4.57041	-3.40453	0.0357297
Mrc2	8.96986	11.1709	11.6371	1	1	-3.40499	0.0203134
Sell	11.8078	10.8527	12.0375	1.17456	1	-3.41109	0.00722751
Ifit3	11.1862	8.54177	12.2675	1	1	-3.41483	0.0279835
Itga5	9.86673	10.7171	13.0247	1.09795	1	-3.41681	0.0221297
Mmp14	11.9089	8.8302	11.3593	1	1	-3.41947	0.0231024
Nectin3	8.31925	10.2365	13.5669	1	1	-3.42056	0.0394085
Prickle2	9.45303	9.12674	13.5651	1	1	-3.42155	0.0360589
Mme	8.11167	11.3915	12.7173	1	1	-3.42494	0.0347353
Sgk1	56.1369	63.9891	91.9669	7.33732	5.79406	-3.42864	0.0430421
Adgrl2	17.2011	14.5235	19.3255	2.14762	1	-3.43462	0.0220396
Wisp2	7.72049	10.845	13.9345	1	1	-3.4374	0.0480014
Pald1	10.7747	8.23731	13.6535	1	1	-3.44473	0.0394779
Fam171a1	9.56144	9.5574	13.6689	1	1	-3.45012	0.0340369
Atp6v0d2	8.90251	13.1378	11.0171	1	1	-3.46194	0.0302698
Ptgs1	9.35263	9.86998	13.8521	1.00043	1	-3.46238	0.0348445
Phldb2	9.11157	10.0825	14.4021	1	1	-3.48526	0.0397332
Plbd1	11.0819	14.8622	12.3384	1.27591	1	-3.48721	0.0227471
Myh10	10.7559	8.92953	14.0158	1	1	-3.48977	0.0355198
Upk1b	9.25379	11.2591	14.1313	1	1	-3.52958	0.0330989
Ctsk	7.7406	14.2384	12.7762	1	1	-3.53419	0.0489293
Ptprg	10.0193	10.3664	14.424	1	1	-3.53645	0.0329174
Csf1r	10.6288	11.0573	13.4835	1	1	-3.55129	0.0196626
Ntn1	10.1309	10.5362	14.623	1	1	-3.55623	0.0329174
Sox17	10.3813	10.2143	14.7058	1	1	-3.55669	0.0338105
Iigp1	9.90642	13.351	12.5661	1	1	-3.57787	0.0226201
Hbegf	12.5412	9.25443	14.0714	1	1	-3.57962	0.03218
Ptgfrn	27.4472	29.0943	42.3947	3.47386	2.02521	-3.58428	0.0390804
Cd93	76.9357	64.9226	100.19	8.38619	5.05271	-3.58585	0.0347353
Il33	9.0174	12.9076	14.438	1	1	-3.59944	0.0355121
Gsn	364.198	487.475	638.887	51.9389	28.427	-3.62816	0.045013
Mcam	42.9742	40.492	53.2438	4.93143	2.41748	-3.63248	0.0225549
Nrep	11.9249	12.9386	12.4603	1	1	-3.63706	0.00461409
Tns3	12.7997	11.1569	18.6547	1.27001	1	-3.6455	0.0448186
Epcam	10.1409	13.0852	15.5102	1	1.04412	-3.65917	0.03238
Mylk	10.1204	11.9734	15.821	1	1	-3.65973	0.0353461
Apold1	13.7645	11.0512	17.1994	1.19021	1	-3.6768	0.0340369
Gucy1b3	12.0916	12.3623	15.1739	1.05476	1	-3.68451	0.0189901
Cdc42ep4	19.7401	23.7304	31.448	2.67552	1.20352	-3.68659	0.0368967
Ncald	9.97174	13.0324	15.6625	1	1	-3.68805	0.0341731
Atf3	316.688	298.847	383.369	17.7577	33.8632	-3.68936	0.0202111
Cmklr1	10.1972	11.7082	17.2695	1	1	-3.7069	0.0463907
Ptprf	10.6817	11.5894	17.2372	1	1	-3.71912	0.0427959
Mamdc2	11.1766	13.8192	14.6268	1	1	-3.72329	0.0202111
Marcks	10.0115	13.4349	16.3537	1	1	-3.72974	0.0366443
Rtp4	16.4371	15.943	16.4786	1	1.45099	-3.73222	0.00207935
Itih4	12.5936	13.3678	14.5046	1	1	-3.75368	0.00943101
Timp2	50.2892	59.2429	83.8933	6.65601	2.86653	-3.75932	0.0429047
Dpp4	10.1998	13.4916	16.9382	1	1	-3.7595	0.0382017
Myo1b	11.6618	12.9569	18.8926	1.12096	1	-3.77364	0.041765
Entpd1	10.1504	13.1381	18.2365	1	1	-3.79095	0.048289
Lamb1	14.3177	11.7405	15.607	1	1	-3.79581	0.0211332
Pdgfb	25.1421	22.4929	35.1834	2.25568	1.71804	-3.79643	0.0370491
Tgfbi	10.5431	16.1658	15.3919	1	1	-3.81081	0.0333193
Cadm1	11.2123	12.3122	18.7311	1	1	-3.81611	0.0466171
Sirpa	11.9595	15.5757	15.136	1	1	-3.83023	0.0204705
Pdgfra	10.8864	13.4954	18.3925	1	1	-3.83371	0.0417686
Cyp4b1-ps2	9.75171	15.4798	17.832	1	1	-3.84343	0.0467127
Hba-a2	471.94	342.989	558.673	23.3982	39.6533	-3.86033	0.036099
Il6st	25.9527	27.4848	37.2532	2.56533	1.59011	-3.86292	0.0310808
Vcam1	11.6475	16.6859	18.9869	1.14776	1	-3.87659	0.0361288
Cttnbp2nl	12.71	11.6717	19.7169	1	1	-3.8777	0.048289
Egfl6	11.0067	14.3873	19.183	1	1	-3.89327	0.0435106
Wwtr1	17.7824	15.3318	23.3724	1.32593	1.19522	-3.90079	0.033419
Loxl1	10.8876	16.6327	17.2976	1	1	-3.90104	0.0357213
Nes	14.0991	12.3981	18.695	1	1	-3.91304	0.0329369
Tbx2	12.6259	12.7179	19.8922	1	1	-3.91444	0.0434638
Ifitm1	11.8411	14.006	20.9466	1.059	1	-3.92134	0.0498632
Pdgfa	12.361	15.4952	17.6948	1	1	-3.92445	0.0262076
Msrb3	13.9962	16.5987	20.4108	1.23262	1	-3.92889	0.0284846
Apoc1	11.3696	17.001	17.4267	1	1	-3.93223	0.0338644
Cd79a	12.1358	14.7003	18.9811	1	1	-3.93285	0.0346324
Hba-a1	464.567	461.328	568.075	25.7854	38.9653	-3.94315	0.0175801
Col6a2	20.1498	22.9563	30.0355	2.13712	1	-3.95822	0.03218
Vwf	30.5551	29.0519	41.6567	3.34185	1	-3.9587	0.0315361
Sgce	13.0623	13.3719	20.6515	1	1	-3.97225	0.0427959
Dusp3	25.708	23.691	34.2827	2.33613	1.21303	-3.9744	0.0309836
Rasgrp3	13.7016	12.9896	20.473	1	1	-3.97466	0.0403022
Cybb	15.0887	17.5674	14.715	1	1	-3.98097	0.0139614
Slc16a9	13.4492	14.3034	20.5052	1	1	-4.00773	0.036099
Ly6c2	18.2963	31.826	34.3666	2.03969	1.41674	-4.02644	0.0498746
Nid1	14.5403	15.421	18.9653	1	1	-4.02758	0.0211899
Rbp1	15.4994	16.3184	17.3845	1	1	-4.03569	0.00724185
Spi1	14.9558	16.916	17.3899	1	1	-4.03743	0.010413
Pcdhgc3	20.8994	21.6377	28.7214	1.88317	1	-4.04237	0.0272898
Flt1	15.0345	14.3897	20.2285	1	1	-4.04884	0.0288899
Parva	12.3485	16.006	21.3985	1	1	-4.05175	0.0427959
Plek	25.3001	18.3284	16.0532	1.21939	1.17769	-4.05298	0.0364357
Tns1	35.4343	28.9002	43.5527	2.96988	1.34717	-4.05837	0.0310808
Cd14	13.2026	17.9801	21.481	1.08619	1	-4.0729	0.0355198
C1s1	14.314	16.5532	20.197	1	1	-4.08928	0.0256406
Car2	11.7948	17.6456	22.2616	1.01241	1	-4.09826	0.0491006
Tlr2	21.6614	18.9022	20.4673	1	1.37193	-4.10044	0.00901591
Itga1	16.0187	14.155	21.602	1	1	-4.10924	0.0339774
Spon1	14.4909	15.5677	21.7274	1	1	-4.10953	0.0342627
Rgl1	15.6288	14.9474	21.4484	1	1	-4.11616	0.0310808
Mgll	16.289	20.8488	29.2643	1.46095	1.09025	-4.11702	0.0479605
Rasip1	18.6002	19.8364	29.7829	1.6182	1	-4.11857	0.0417168
Actn1	12.353	18.4617	21.4955	1	1	-4.12406	0.0410196
Tcf21	12.2583	18.9807	21.1059	1	1	-4.12501	0.0403624
Serpine2	13.4998	19.2887	23.4164	1.13881	1	-4.13085	0.0407583
Gucy1a3	21.3122	13.1595	18.5619	1	1	-4.14387	0.0353078
Lcn2	38.6814	45.1117	61.6086	4.31947	1	-4.18766	0.0368967
Mmp15	15.2825	17.8548	21.6616	1	1	-4.19111	0.0257395
Igfbp3	13.9466	16.2757	24.6164	1	1	-4.19216	0.0493944
C4b	14.1125	18.1231	23.4355	1	1	-4.21389	0.0378305
Ear10	16.9645	24.4704	14.981	1	1	-4.23307	0.0404614
Fn1	28.8422	29.9398	34.9861	2.06201	1.25731	-4.23518	0.0149783
Crispld2	13.4245	19.2105	23.9213	1	1	-4.23665	0.0431129
Aplnr	19.1792	16.5376	21.1846	1	1	-4.24543	0.017301
Dpep1	18.4796	25.0329	32.5627	1.40252	1.23574	-4.26481	0.0429047
Lamb2	15.1591	16.9801	26.0868	1	1	-4.27863	0.048289
Antxr1	17.5026	16.5342	24.6657	1	1	-4.29039	0.0340956
Parvb	18.5626	15.6313	24.9376	1	1	-4.30089	0.0360589
Pam	24.9907	26.1581	36.4703	1.7648	1.16948	-4.3152	0.0327005
Cfh	22.1164	28.7122	34.0257	1.81067	1	-4.33104	0.0317906
Fhl1	47.9982	57.5064	81.4271	4.29211	1.85236	-4.34212	0.0427631
Tnfrsf1a	41.613	51.4166	62.4228	2.85566	2.21137	-4.35423	0.0302698
Fstl1	14.6867	21.0226	25.6732	1	1	-4.35479	0.0410196
Acer2	42.1614	41.3394	58.2379	2.95082	1.64931	-4.36045	0.0303719
Sort1	17.1496	18.4497	26.7328	1	1	-4.37694	0.037317
Serpine1	38.3792	24.4085	37.2353	2.04915	1.1014	-4.40362	0.0347528
Lmo2	17.0187	22.358	24.1941	1	1	-4.40533	0.0256384
Ptprm	20.9785	16.8519	25.8775	1	1	-4.40844	0.031904
Cox4i2	40.5946	51.6054	59.2625	2.86874	1.84709	-4.42034	0.0273311
Ccl6	80.339	111.004	116.993	4.92583	4.63943	-4.42559	0.0281878
Pxdn	19.1433	18.0116	27.3376	1	1	-4.4261	0.0352527
Ednrb	19.9458	20.1947	28.2091	1.11253	1	-4.43093	0.0309836
Dll4	16.4069	20.8239	27.6103	1	1	-4.43387	0.0394085
Atp1b1	27.0285	35.1238	41.7006	1.92383	1.18041	-4.4792	0.0317906
Bcam	97.9971	103.352	166.025	6.53994	4.3796	-4.4873	0.0491237
Postn	41.1233	42.1865	57.0333	2.09372	2.02212	-4.50666	0.0280149
Cyyr1	18.8327	20.9615	30.9559	1.06959	1	-4.51035	0.0417686
Colec12	21.4476	22.4761	24.9129	1	1	-4.52014	0.0101613
Clec7a	22.2522	24.3535	22.334	1	1	-4.5223	0.00603595
Dlc1	20.2111	21.0167	29.8455	1.0524	1	-4.52896	0.0337227
Scn3b	20.9737	20.768	27.6261	1	1	-4.53123	0.0242263
Ctnnd1	34.4623	33.6649	50.9302	2.41712	1	-4.53777	0.0363671
Itga8	22.3873	21.5418	25.815	1	1	-4.53904	0.0132566
Mmp2	19.5189	24.3823	26.215	1	1	-4.54671	0.021426
Sparcl1	58.9991	72.6004	104.361	4.08684	2.54812	-4.56735	0.0464329
Cd34	30.1725	41.0564	56.2268	2.49472	1.07649	-4.57248	0.0489293
Adh1	17.9311	25.8386	32.7137	1.02064	1.11431	-4.57791	0.0450596
Tjp1	22.796	21.694	32.9338	1.15243	1	-4.58378	0.0354145
Mal2	20.1037	21.0277	30.9562	1	1	-4.58672	0.036979
Cd68	15.9613	29.7656	26.5576	1	1	-4.59065	0.047186
Ear12	45.5897	44.9541	24.6935	1	2.18084	-4.59409	0.0490997
Col6a1	28.6311	31.5967	42.0195	1.57119	1.24741	-4.59598	0.0309181
Lpl	27.6638	31.4627	40.8058	1.51525	1.18589	-4.62435	0.0303194
Timp3	51.9608	49.5687	81.1047	3.6015	1.28948	-4.63773	0.0446538
Lrg1	17.4778	27.0464	30.2699	1	1	-4.63989	0.0399771
Arhgap29	21.8595	24.3478	36.4178	1.16175	1.04258	-4.64321	0.0431129
Olfml3	20.0478	30.3174	28.797	1	1	-4.72178	0.0310808
Lhfp	20.9416	24.9915	33.658	1	1	-4.72957	0.0360589
Limch1	22.5764	22.2003	34.9156	1	1	-4.73141	0.0409954
Sema3g	24.7522	25.2135	39.6273	1.2404	1	-4.7366	0.0431129
Adgrl4	37.5308	41.2525	60.4267	2.36842	1.06913	-4.75478	0.0396821
S100a16	82.6907	101.304	130.684	4.85292	2.82348	-4.77234	0.0341731
Sfta2	29.5673	51.9804	55.4992	2.31009	1	-4.78669	0.048343
Cd36	198.219	240.042	337.179	11.1154	7.50898	-4.79479	0.0416801
Eln	26.0202	29.7831	27.5338	1	1	-4.79592	0.00857121
Slco2a1	69.8347	69.7047	107.719	4.24994	1.5709	-4.82369	0.0397332
Clec3b	24.3882	28.5623	41.3894	1.20787	1	-4.83218	0.0427959
Col1a2	30.5416	35.5588	40.5725	1.47475	1	-4.8448	0.0202111
Ptprb	37.0893	32.1488	53.676	1.81113	1	-4.86539	0.0414302
Clic5	44.6765	44.9637	72.9747	2.46483	1.25021	-4.86698	0.0466965
Tspan9	26.4879	28.2275	43.3471	1.22663	1	-4.87581	0.0429994
Car4	69.0476	82.8681	121.752	3.79716	2.34178	-4.89333	0.0466171
Thbs1	67.4831	48.829	65.8247	2.42296	1.65541	-4.89592	0.0241914
Scn7a	30.2991	27.2051	32.3548	1.00073	1	-4.9041	0.0115073
Il1b	31.0913	40.3537	41.9082	1.3842	1.12124	-4.91465	0.0220396
Tspan18	27.4491	26.5798	42.0537	1.0761	1	-4.94736	0.0403022
Fermt2	32.7887	36.0325	50.3621	1.52021	1.05329	-4.94834	0.0347353
Mpeg1	37.4677	39.0937	33.7646	1.31283	1	-4.99101	0.00943101
Lgi3	23.9774	29.5739	42.3809	1	1	-4.99898	0.0454867
Efnb2	30.7085	27.5779	47.9135	1.18398	1	-5.01872	0.048289
Emcn	26.8117	36.988	43.2325	1.19704	1	-5.02138	0.0341731
Gpihbp1	94.8866	173.227	151.794	5.73823	2.8525	-5.02618	0.043982
Tspan7	154.508	208.043	265.388	7.6703	5.15474	-5.02863	0.0393764
F11r	24.2767	31.383	42.3046	1	1	-5.02922	0.041765
Col1a1	29.0612	35.4991	37.5982	1	1	-5.0897	0.0179657
Tyrobp	46.253	71.5463	77.8761	2.06777	1.73079	-5.1019	0.0375233
Tgm2	43.2428	62.3181	82.7499	2.56732	1	-5.13717	0.049243
Bgn	112.231	172.054	210.95	5.00849	4.2825	-5.15117	0.0466171
Pcdh1	36.7496	38.4182	58.0528	1.48038	1	-5.16215	0.0395399
Plpp1	62.1657	75.3982	90.3298	2.06099	2.15891	-5.17005	0.026614
Clec14a	45.1479	51.2213	73.9606	1.91184	1.21979	-5.18031	0.0396821
Cav2	69.1273	91.5226	128.159	2.45589	2.84202	-5.18359	0.048289
Aqp1	142.259	167.331	250.991	6.32516	3.92713	-5.18794	0.0473543
Kdr	37.5232	35.7098	56.7847	1.34035	1	-5.21088	0.0398994
Serping1	61.2044	88.5172	117.512	2.91882	1.85935	-5.22054	0.0494234
Prelp	45.786	53.4662	73.425	1.58142	1.49879	-5.22394	0.0360589
Ogn	42.6969	52.1361	65.8499	1.43992	1.41143	-5.23146	0.031904
Cd9	114.833	145.846	185.2	4.08431	3.82214	-5.23252	0.0347528
Cxcl14	35.0252	33.0111	44.997	1	1	-5.23564	0.0239374
Apoe	69.0463	111.404	129.9	2.87308	2.58985	-5.24312	0.0465993
Bmp6	37.5747	34.5802	48.2914	1.11506	1	-5.24659	0.0256384
Podxl	54.5426	66.8039	98.0179	2.20496	1.62793	-5.25379	0.0477573
Pcolce	32.1283	39.5367	42.9161	1	1	-5.25526	0.0203083
Cldn5	246.927	326.527	418.971	11.1725	6.11459	-5.25823	0.0379749
App	95.6642	134.153	181.623	4.37435	2.75446	-5.26592	0.0489557
Mxra8	33.2176	35.063	47.9985	1	1	-5.27649	0.0304924
Tmem100	170.647	204.668	287.572	7.0761	3.32387	-5.40915	0.0400762
Thbd	133.669	142.782	212.689	4.54487	3.02293	-5.42927	0.0389212
Col4a2	58.6887	52.3205	76.4057	1.68753	1	-5.53885	0.028681
Col4a1	96.7477	89.3762	110.49	2.96215	1.27906	-5.543	0.0149783
Pcolce2	65.0686	85.0576	109.401	1.75121	1.92461	-5.55671	0.0371808
Adamts1	47.9554	35.578	58.7853	1	1	-5.56802	0.0353461
Cdh5	159.962	187.622	283.185	5.37839	3.16799	-5.62069	0.0475052
Emp2	149.716	137.31	223.723	5.43161	1.37892	-5.64374	0.0403022
Serpinh1	48.8472	60.2681	86.3487	1.46247	1	-5.72569	0.0445519
Ager	237.24	263.06	381.156	9.02228	1.7884	-5.7644	0.0378305
Col3a1	86.0717	90.5818	87.12	2.21184	1	-5.77479	0.00217332
Lamp3	56.1405	74.7351	95.8268	1.57847	1.11247	-5.81158	0.0380041
Mfap4	143.365	148.32	160.364	3.44874	1.88746	-5.81956	0.00690573
Sparc	196.188	300.05	378.818	6.18181	3.2629	-5.94876	0.048289
Sod3	68.652	85.4926	100.06	1.66296	1	-5.99185	0.0261343
Slc34a2	138.957	178.236	226.665	3.07432	1.38074	-6.34668	0.0348186
Cxcl15	315.93	410.102	503.211	5.85029	3.78123	-6.41083	0.0329174
S100g	62.2669	93.1666	121.795	1	1.04542	-6.49757	0.0496456
Hbb-bs	450.841	512.4	529.805	2.00996	8.65233	-6.54463	0.010549
Sftpb	494.793	708.866	959.144	10.6436	3.36848	-6.68512	0.0495951
Scd1	125.621	167.916	232.338	1.38308	1	-7.20079	0.0463907
Lyz1	195.632	354.613	325.7	2.36272	1.46043	-7.25497	0.0427959
