# Supplementary material for: Alternative activation generates IL-10 producing type 2 innate lymphoid cells
Source: Nat Commun. 2017 Dec 1;8:1900. doi: 10.1038/s41467-017-02023-z (PMC5711851; doi:10.1038/s41467-017-02023-z)
Supplement: Supplementary file 5 — Supplementary Data 2 [file 41467_2017_2023_MOESM5_ESM.xlsx]

## Sheet: Table S2
Seehus et al; Supplementary data 2			Differentially expressed genes comparing ILC2act and ILC210
Gene	ILC2_10	ILC2_10	ILC2_10	ILC2_act	ILC2_act	ILC2_act	log2FoldChange (ILC2_10:ILC2_act)	adjusted P
Tspan9	13.2397	18.3297	27.6154	1.15821	1	1.20325	4.13807	0.031375
Pcdh1	10.9144	22.1078	22.3428	1	1.00441	1.21235	4.10529	0.0299367
Ecscr	27.442	44.8804	37.0706	1.40035	2.49902	2.50157	4.09509	0.0205425
Adamts1	13.7873	24.9262	23.9578	1.41697	1.25647	1	4.0926	0.0241836
Sftpd	171.677	193.997	242.163	12.1735	10.6096	13.0674	4.08362	0.0139845
Sftpb	31.4402	32.2616	66.125	2.23058	2.59491	3.16269	4.02258	0.0449175
Chil1	223.274	157.983	243.399	13.4197	10.9352	14.4643	4.00822	0.0179295
BC028528	116.629	176.786	140.337	10.5856	9.49054	7.02758	4.00031	0.0176802
Sftpc	4689.84	5815.58	7655.26	354.215	364.284	447.019	3.96178	0.0207598
Clu	33.493	31.0084	42.8162	2.71712	2.24996	1.95146	3.95528	0.0137768
Slc34a2	59.6228	55.8816	118.491	4.43976	5.02896	5.67758	3.94944	0.0436836
Sftpa1	351.675	349.456	557.918	25.7203	21.8465	34.104	3.94637	0.0234368
Chia1	240.432	225.098	247.665	19.118	14.6433	12.6905	3.94049	0.00201914
F11r	14.5177	17.6608	29.9572	1.53503	1	1.53625	3.93187	0.035715
Tspan12	14.2886	21.5546	20.387	1.13235	1.6469	1	3.89517	0.0176802
Lyz2	583.512	687.402	1334.2	45.276	55.9761	74.8999	3.88645	0.047395
Col4a2	18.079	18.2979	36.2124	1.39473	1.50927	2.014	3.88361	0.0406633
Cbr2	81.9813	168.448	233.495	9.99181	10.7167	12.3068	3.87357	0.048003
Tspan18	7.70083	20.1412	21.369	1	1	1.36782	3.86909	0.0461387
Plvap	160.244	235.865	225.876	13.6062	15.5086	13.7537	3.85889	0.0165061
Myzap	11.3695	28.0478	29.4799	1.28868	1.78593	1.74223	3.83829	0.0424024
Cd14	11.2057	13.3365	21.8705	1.01796	1	1.23382	3.83522	0.031375
Sec14l3	25.197	41.5955	59.1054	1.81754	3.00605	4.04046	3.82814	0.0376068
Tie1	26.3553	38.452	34.6809	1.95301	2.98996	2.07222	3.82597	0.0147616
Cyp2b10	11.8647	18.9025	27.2589	1	1.14368	1.95026	3.82514	0.0365822
Anxa3	29.4106	40.62	49.1738	2.60681	2.81237	2.99556	3.82437	0.0209803
Clec14a	16.0294	28.0237	40.5899	1.53002	2.3445	2.1819	3.80485	0.0419285
Foxf1	53.5304	78.001	79.8298	4.27335	5.52635	5.33507	3.80377	0.0176802
Il33	20.3413	6.99303	19.462	1.24739	1.1067	1	3.8024	0.049097
Retnla	924.077	523.911	1247.55	72.3536	37.9535	84.1382	3.79314	0.0376068
Ptprb	13.3511	16.9159	23.8917	1.16823	1.48535	1.2541	3.79281	0.0241988
Fmo1	28.6439	46.3351	46.0599	1.88318	3.23222	3.67429	3.78351	0.0211861
C7	21.1063	34.6344	53.2264	2.32066	2.306	3.309	3.7794	0.043218
Cyp4b1-ps2	10.1462	13.8951	16.9195	1.00514	1	1	3.76874	0.0209803
Gas6	25.1769	34.1937	58.1952	2.03405	2.89283	3.70086	3.76834	0.0422145
Car4	58.9172	79.5641	85.6927	4.84397	6.3473	5.2612	3.76824	0.0149562
Slc16a9	11.1311	16.3899	19.6772	1	1.39751	1.07868	3.76315	0.0231388
Efna1	10.4183	20.5817	20.939	1.66783	1.16867	1	3.75896	0.0295524
Lrg1	27.6968	20.1336	35.246	2.48816	1.79406	1.86874	3.75556	0.023138
App	31.0334	38.9725	52.0961	2.42828	3.7551	2.86516	3.75426	0.0223902
Tbx3	7.77225	17.8155	18.5711	1	1.17011	1.1037	3.75366	0.0385121
Sema3f	19.102	23.6135	32.6544	1.5383	1.87636	2.17602	3.75289	0.0232188
Mfap2	23.7634	46.0681	37.8501	1.7087	3.69638	2.59127	3.75129	0.0262611
Ackr3	23.3948	13.5741	20.1246	1.7101	1	1.5413	3.74732	0.0224038
Tmem100	60.9636	93.7145	106.87	5.76194	7.13834	6.6488	3.7419	0.0230778
Cldn5	98.7003	80.2442	125.021	7.75102	7.18646	7.8463	3.73783	0.0187565
Prx	24.0425	39.7686	39.7374	2.31015	2.80841	2.65548	3.7355	0.0224038
Afap1l1	24.2489	30.7444	37.6786	1.70389	2.46712	2.80271	3.73213	0.0186427
Pmp22	36.3367	58.5149	83.2464	2.41631	5.71409	5.30355	3.72872	0.0365819
Ace	36.4662	55.1073	59.3179	2.90404	4.93768	3.55309	3.72706	0.0207235
Mgst1	32.7214	37.3547	60.0931	3.80404	2.71742	3.31769	3.72571	0.0284587
Smagp	12.3997	14.1882	18.7183	1.08732	1.03027	1.30766	3.72543	0.0185818
Bmp6	8.0498	19.8209	15.2407	1	1.2624	1	3.72406	0.0390577
Cxcl15	40.324	26.4372	62.4834	2.83348	2.89603	4.05416	3.72358	0.0401205
Ager	177.425	265.776	427.877	15.9369	21.8507	28.7203	3.7112	0.0426845
Emcn	15.4145	15.9161	17.2013	1	1.44055	1.26911	3.70957	0.00201914
Cyp4b1	97.6286	151.782	169.765	9.94069	12.9901	9.24169	3.70366	0.0230778
Serpina3n	21.535	17.8322	38.9464	1.99148	1.00058	3.0459	3.69713	0.0420899
Lamp3	13.3393	11.6641	21.5328	1.20104	1.01063	1.37922	3.69594	0.0289146
Acvrl1	30.703	54.1097	60.5294	2.41661	5.03641	3.76983	3.69494	0.0270446
Plbd1	9.73467	9.12923	19.5787	1	1	1	3.67967	0.0463191
Plpp3	12.1273	20.2056	29.6172	1.24377	1.72636	1.86837	3.67847	0.0404846
Hspb1	11.5574	26.1997	20.3226	1.49173	1.39945	1.66585	3.67187	0.0345315
Slc9a3r2	57.4485	110.513	113.26	7.10848	8.06491	6.92859	3.66946	0.0282687
Cldn18	12.2286	15.2064	23.4467	1	1	2.00631	3.6668	0.0296436
Dram1	12.9971	11.53	20.7198	1.04688	1.12943	1.39175	3.66461	0.0273182
Ly6c2	40.0753	35.1767	48.0206	3.03629	2.58609	4.10443	3.66374	0.0135536
Fcgrt	8.99202	12.8093	17.2183	1	1	1.08022	3.66309	0.0263171
Clec1a	7.73564	18.0811	15.0233	1	1.22896	1	3.66084	0.0361443
Col4a1	35.2558	35.0946	54.3802	3.6073	3.0503	3.23857	3.6558	0.0229577
Cdh5	15.2767	22.5066	29.782	1.59749	1.96422	1.80252	3.65484	0.0267631
Cd9	80.2987	109.225	139.766	6.61237	10.7424	8.81496	3.65339	0.023138
Timp3	31.5238	45.8467	63.3943	2.90214	5.02434	3.29256	3.64927	0.0291063
Ces1d	17.3772	32.5062	47.6222	1.90682	2.60439	3.27462	3.64656	0.048003
Tmem204	39.8739	85.0601	78.0429	3.71828	7.03769	5.53342	3.63931	0.031375
Serping1	22.4392	40.6685	54.6999	2.66887	3.15848	3.72206	3.62488	0.0394672
Serpinh1	21.9429	31.6995	44.0195	2.26663	2.87759	2.81938	3.6163	0.0290787
Lcn2	35.0975	25.5257	57.5893	3.98096	2.45875	3.21002	3.61475	0.0400993
Tspan8	11.8939	12.7567	14.8289	1.23474	1	1	3.60938	0.0104591
Sdpr	44.0988	60.929	66.6748	4.74749	5.24669	4.09228	3.60753	0.0176802
Id3	52.3088	120.47	123.356	5.50897	10.5874	8.2656	3.60355	0.0389079
Kdr	12.3228	14.6173	21.6758	1.32478	1.19964	1.48672	3.59934	0.0246424
Cd36	131.259	139.806	168.735	13.0484	11.1017	12.1835	3.59747	0.0104591
Slco2a1	32.6884	48.1042	58.4202	3.36934	4.39221	3.76932	3.59372	0.0233872
Hpgd	71.8769	164.283	151.031	6.74193	14.0877	11.3426	3.58916	0.0360171
Fermt2	14.1038	19.9262	25.3634	1.18075	1.5955	2.16212	3.5882	0.0238374
Vwf	22.5539	18.2479	35.7015	2.44829	1.74595	2.17112	3.58721	0.0312034
Tek	27.7228	35.8236	47.8669	2.74619	3.39693	3.1331	3.58624	0.0233425
Cav1	84.3272	85.7963	119.731	7.80362	7.40007	8.96946	3.58385	0.0176802
Gng11	10.097	16.3901	15.3506	1	1.13839	1.35509	3.58207	0.0207598
Gja4	11.467	27.5181	32.7528	1.16396	1.60012	3.22999	3.58113	0.0480883
Tbx2	8.11668	14.4821	18.3568	1	1.38257	1.04243	3.57988	0.0345315
Podxl	24.4545	33.1215	48.3866	2.38416	3.29132	3.18739	3.57964	0.029759
Sema3c	25.5747	39.2025	41.8826	2.23759	2.94289	3.80086	3.56994	0.0209803
Acer2	38.1935	44.5603	44.9556	3.97492	3.31461	3.48542	3.56711	0.00471257
Ramp2	68.7259	122.964	112.968	6.1074	11.2514	8.43954	3.56184	0.0238374
Plpp1	63.1307	98.5814	81.2167	5.45415	7.69336	7.43212	3.56124	0.0187565
Ednrb	10.3727	17.7186	22.0162	1.28268	1.96605	1	3.55992	0.0309368
Adgrl4	19.6433	25.0624	30.3707	1.62988	2.60456	2.17208	3.55075	0.0186427
Emp2	42.759	62.8002	87.061	4.0964	6.32845	6.03477	3.54876	0.0301525
Tm4sf1	36.063	34.1545	43.6579	2.88771	3.85632	3.03643	3.54141	0.0104591
Sox7	6.92288	14.1261	13.8098	1	1	1	3.53849	0.0305378
Igfbp6	8.57852	12.1077	14.1393	1	1	1	3.53711	0.0207754
C4b	8.62132	8.99891	18.6929	1	1.00425	1.12454	3.53681	0.0491865
Clic5	17.5907	26.5874	33.2182	1.40325	2.99594	2.27661	3.53525	0.025482
Cdc42ep1	14.6186	26.2697	29.8653	1	2.69118	2.44223	3.52804	0.029413
Sparc	60.8322	65.7169	119.78	5.65727	6.59691	9.17213	3.52313	0.0376907
Tspan7	137.871	184.818	201.384	14.6602	16.6487	14.8548	3.50494	0.0154462
Ier3	169.269	283.088	229.889	19.1983	27.4999	13.4958	3.5026	0.0215266
Adgrf5	26.4121	33.0154	44.1891	3.00519	3.14027	3.00116	3.50187	0.0224038
Slpi	12.0205	14.4033	20.8897	1.01186	1.53214	1.64141	3.49881	0.0241988
Tgm2	20.0745	23.1986	36.0847	1.65671	2.69876	2.71716	3.48805	0.0270753
Esam	60.3935	86.3059	94.4415	6.43853	7.59305	7.47688	3.4869	0.0191899
Fhl1	22.7412	34.9587	53.273	2.7664	2.80733	4.35167	3.48294	0.0401205
Cd34	32.7257	30.8487	41.8184	3.52282	2.65507	3.30167	3.47481	0.0137089
Gpihbp1	88.7553	98.1184	105.369	6.80119	11.5421	8.05747	3.46852	0.00471257
Ldb2	9.58395	11.8005	14.9397	1.18346	1	1.10356	3.46608	0.0191899
Tinagl1	13.6045	15.4473	24.3902	1.99771	1.69537	1.15747	3.46175	0.0273989
Prss23	9.90503	11.6673	15.053	1	1.05827	1.28018	3.45559	0.0186427
Cracr2b	6.51454	14.0753	14.1356	1.13257	1	1.03455	3.45475	0.0350864
Inmt	132.682	251.47	326.888	12.7916	24.211	27.9222	3.45309	0.0400993
Arhgap29	8.22588	10.7419	15.1572	1.02281	1	1.09368	3.45283	0.0261469
AU021092	9.31478	8.55794	17.0876	1	1	1.20808	3.44594	0.0389958
Thbd	45.4619	65.9521	87.2257	4.78293	6.92905	6.6062	3.43881	0.0266548
Arhgef15	6.36946	11.4354	14.7255	1	1	1	3.43875	0.0364464
Gpx3	143.458	258.782	320.058	15.763	26.616	24.3945	3.43525	0.0343195
Msln	7.67672	8.43343	16.0672	1	1	1	3.42301	0.0429762
Cd200	30.8357	35.1397	39.4151	3.2633	3.41715	3.23724	3.4096	0.0104591
Dpep1	12.8709	21.0897	31.4707	1.38007	2.07283	2.73849	3.40165	0.0426263
Ly6c1	244.006	228.269	287.037	23.3306	27.1472	21.5923	3.39722	0.0104591
Ehd2	10.2837	11.328	19.1758	1.3209	1.53621	1.03275	3.39034	0.0321369
Rhoj	9.13594	7.05698	15.7436	1	1	1.08307	3.37277	0.0424024
Cdc42ep2	10.5797	11.499	11.8263	1	1.08131	1.19189	3.37272	0.00201914
Glp1r	7.29626	10.9822	12.7102	1	1	1	3.36871	0.0231388
Efemp1	12.4878	14.9235	24.912	1	1.85762	2.21144	3.36766	0.0354284
Lyve1	52.0234	30.0498	52.921	5.25397	2.8116	5.0335	3.36536	0.0241988
Postn	10.1735	10.6164	21.5539	1.47469	1	1.63695	3.36436	0.048003
Fmo2	17.683	38.2233	50.444	1.74032	4.64446	3.96063	3.36176	0.0498639
Ackr2	7.96705	11.0909	15.0008	1	1.09951	1.21375	3.3617	0.0263171
Alox15	6.50723	10.8314	13.4998	1	1	1	3.36169	0.0301677
Sox18	21.2219	28.8194	39.0633	2.63049	3.53374	2.51536	3.3598	0.025482
Mgp	125.406	124.382	235.605	10.1956	18.2134	19.046	3.35452	0.0378098
Il10	136.673	154.58	112.73	16.0176	14.6363	8.90655	3.35216	0.0135536
Pxdn	7.65207	10.0228	12.8015	1	1	1	3.34466	0.0222011
Aqp1	38.9333	49.7194	72.7609	5.18844	5.18593	5.52516	3.34371	0.0273182
Gata2	8.43161	14.6643	15.2975	1	1.78221	1	3.34356	0.0251024
Sod3	16.6955	21.493	36.5188	1.6031	3.22096	2.63409	3.32436	0.0408595
Muc1	18.4315	23.2476	33.1465	2.95123	2.31052	2.23676	3.31886	0.025482
Krt7	12.5904	14.9429	26.6331	1	2.53634	1.90931	3.31422	0.041273
Cav2	77.5206	94.0638	109.942	9.36676	8.6598	10.3905	3.30844	0.0143931
Npdc1	11.2339	13.2443	14.2221	1.00142	1.74649	1.16042	3.30772	0.0104591
Tns2	5.09644	11.1796	13.7372	1	1	1.03663	3.30506	0.0459729
S100a16	21.5084	34.8183	28.9973	2.3816	2.76473	3.50576	3.30183	0.0207235
Cnn3	21.0649	31.5349	40.2612	2.87717	2.66553	3.88975	3.29937	0.0263759
Cxcl12	5.88154	9.73655	13.7038	1	1	1	3.28894	0.0389958
Lims2	11.53	26.922	26.6826	1.62123	2.88328	2.19178	3.28199	0.0400993
Wfdc1	8.79949	9.08874	14.4728	1	1.33471	1	3.27862	0.0251024
Pltp	67.8689	98.0477	106.642	9.8335	10.6524	7.81559	3.26762	0.0196578
S100g	11.1165	12.4315	12.7415	1	1	1.76938	3.26715	0.00449699
Aldh1a1	13.8207	18.6115	30.144	2.0119	1.57961	2.95503	3.25681	0.0398198
Gpr182	9.06194	10.198	14.2647	1	1.28015	1.23564	3.2533	0.0212872
Nkd1	7.73762	10.1855	11.0497	1	1.04191	1	3.25165	0.014616
Mal2	11.5054	19.6597	27.6786	1.44853	1.74531	3.00918	3.24585	0.0408661
Rasip1	18.9835	32.2934	32.4706	2.35731	3.67439	2.81206	3.24331	0.0238374
Ephb4	7.32196	9.67066	12.966	1	1	1.1748	3.23823	0.0241988
Wfdc2	42.8548	53.1538	88.1768	4.40346	6.83773	8.38192	3.23053	0.0374861
Tjp1	7.05091	9.70608	11.7244	1	1.03566	1	3.22994	0.0215266
F3	7.41515	6.79074	13.8581	1	1	1	3.22569	0.0417563
Adh1	6.53847	10.9311	15.564	1	1.50495	1.03149	3.22356	0.0404846
Egfl7	79.2293	127.984	114.496	11.4579	11.3155	11.8404	3.21634	0.0207235
Sparcl1	25.9374	32.6173	57.3826	3.64985	3.29467	5.546	3.21444	0.0436952
Prkcdbp	7.35617	13.8504	14.2047	1	1.81704	1	3.21368	0.0289146
Ptprm	6.13451	10.0193	11.5851	1	1	1	3.20888	0.0262225
Gstm2	14.9674	15.2396	23.8584	1	2.68835	2.18195	3.2032	0.0241988
Krt8	7.34372	9.62814	10.6526	1	1	1	3.20291	0.0154462
Plat	6.7529	10.2265	10.2421	1	1	1	3.18171	0.0195083
Lhfp	16.3062	20.7833	34.6519	3.03508	2.6808	2.27958	3.16555	0.0397903
Gstt1	6.63104	11.3637	11.5732	1	1	1.32485	3.15267	0.0241988
Ccl11	13.8514	9.08665	19.368	2.40097	1.00767	1.4112	3.13381	0.0349527
Fibin	5.30635	12.552	12.5146	1	1.46536	1	3.13171	0.0413901
Clic3	12.2045	24.0995	32.1675	1.44707	3.02722	3.39751	3.12074	0.0469724
Mxra8	16.5128	28.67	37.5056	1.9187	4.13249	3.45864	3.12019	0.0374861
Pcolce	5.84092	9.74532	14.4545	1	1.0811	1.37891	3.11807	0.0449175
Cldn3	6.48172	9.23123	10.3246	1	1	1	3.11756	0.0206272
Tcf21	6.25454	13.736	14.7915	1	2.06502	1	3.09701	0.0403136
Scn7a	6.48828	9.85208	12.0364	1	1.3173	1	3.09663	0.025482
Ushbp1	6.35491	8.16393	10.9374	1	1	1	3.08498	0.0236368
Ghr	8.62324	9.33488	13.7441	1.11163	1	1.62532	3.08465	0.0233843
Entpd1	6.85566	8.07627	11.6651	1	1	1.13821	3.08325	0.0241988
Thbs1	15.5462	12.0538	21.9161	1.80986	2.15673	1.8873	3.08043	0.0263171
Gm13889	10.0612	13.0491	16.4847	1	1.61179	2.08801	3.07465	0.0222011
Cryab	8.41908	12.7662	14.7033	1	1.26046	2.00062	3.07423	0.023706
Nbl1	15.69	22.3376	35.9626	2.4476	3.0443	3.42714	3.05237	0.0429762
Ptgis	6.69682	12.2219	13.4708	1	1.59961	1.30918	3.05073	0.0301887
Gsta3	7.13734	8.15323	10.925	1	1.16411	1	3.05055	0.0205425
Tspan15	5.6681	8.81755	10.2723	1	1	1	3.04486	0.0244471
Ntn4	4.32646	10.0544	10.2376	1	1	1	3.03671	0.0414024
Hspa1a	13.45	22.4046	20.1044	1.50865	3.55248	1.80292	3.02724	0.0230778
Ptgs1	8.36245	9.00023	12.2032	1.51962	1	1.13111	3.01768	0.0187565
Ltbr	8.35599	8.53607	12.781	1.20248	1	1.46312	3.01703	0.0229577
Cfb	8.38056	6.88873	14.6625	1	1	1.71684	3.00953	0.0426845
Lmo2	8.93868	17.1327	17.7733	1.79467	1.21506	2.47289	2.99946	0.0311463
Marcks	6.53817	10.3262	13.9239	1	1.25669	1.60406	2.99543	0.0345315
Car2	23.4503	19.8237	33.0729	3.89289	2.82808	2.86364	2.99378	0.0236977
Cox4i2	5.55152	7.9135	10.1569	1	1	1	2.97709	0.025482
Cebpd	10.2506	20.2672	19.792	2.00984	2.54085	1.85128	2.97425	0.0309368
Lamb2	4.79334	7.82128	10.953	1	1	1	2.97377	0.0395557
Me1	8.67909	5.95285	10.7151	1	1	1.26718	2.9557	0.0245295
Plk2	37.2428	65.3195	54.4669	7.67736	6.41489	6.24187	2.94906	0.0238374
Hfe	6.17281	8.25548	10.6864	1	1	1.25331	2.94855	0.0238374
Mtus1	4.3592	8.80665	9.98525	1	1	1	2.94805	0.0384174
Tns1	7.91356	11.713	19.2104	1.09851	1.84483	2.12078	2.93905	0.0487615
Ifitm3	245.007	252.164	283.412	30.1303	36.8803	35.0078	2.93572	0.00449699
Sox17	4.17949	10.6463	8.02218	1	1	1	2.92903	0.0456378
Ltbp1	4.1973	7.95838	10.6323	1	1	1	2.92524	0.0453244
Ripply3	20.5388	25.9033	25.1896	3.69957	2.95004	2.8058	2.92139	0.0104591
Cd24a	21.9532	20.5608	29.7015	3.68935	2.87846	2.9698	2.92061	0.0186427
Pllp	5.63077	8.75992	8.31992	1	1	1	2.92033	0.0206272
Sorbs3	16.8151	23.3877	26.2869	1.90351	3.27276	3.63484	2.91574	0.0205833
Sgce	6.08383	9.35849	10.4227	1	1.45119	1	2.90584	0.0233872
Vcam1	11.0312	10.2049	15.3374	1.42213	1.51812	1.94189	2.90521	0.0207235
Sox13	3.93859	8.01108	10.4774	1	1	1	2.90221	0.0482358
Lurap1l	4.16547	10.6312	7.62323	1	1	1	2.90175	0.0469724
Fgd5	3.99951	8.11455	10.3039	1	1	1	2.90162	0.0461085
Notch4	6.09845	9.35553	8.39157	1	1.20126	1	2.89701	0.0191899
Kank3	12.7237	27.9365	26.2352	2.85946	3.62935	2.55198	2.88739	0.0373229
Tsc22d1	22.096	27.7887	33.8384	3.47952	4.20835	3.68141	2.88048	0.0191899
Fam171a1	7.10684	7.18306	11.288	1.04868	1.43957	1.02828	2.86267	0.0245613
Ctnnd1	8.74763	10.4421	16.6014	1.22902	1.31229	2.39742	2.85739	0.0338768
Iigp1	7.41785	6.33463	8.97852	1.16161	1	1	2.84593	0.0151728
Bcam	45.9859	53.4365	67.1655	7.23537	9.01267	6.995	2.84141	0.0176802
Nkain4	4.28565	7.58384	10.0796	1	1	1.06816	2.83872	0.0406633
Clec4a3	4.58178	6.1107	10.6864	1	1	1	2.83315	0.0496932
Eml1	4.52833	9.21538	7.61804	1	1	1	2.832	0.0312034
Enpp2	6.47915	7.74071	11.0464	1.33072	1.22249	1	2.83002	0.0245613
Adgrl2	6.23563	6.46062	10.8564	1	1.10286	1.23944	2.81698	0.0309368
Gsn	307.184	567.679	713.917	64.8412	86.1756	75.0493	2.8131	0.0400993
Grrp1	6.14682	7.47253	7.80974	1	1.05873	1	2.80857	0.0104591
Wscd1	7.12348	10.5508	12.3333	1	1.03804	2.25347	2.80577	0.0241988
Scn3b	5.62384	6.27728	9.02207	1	1	1	2.80207	0.0233843
Sdc1	6.69724	8.36407	14.3591	1.49701	1.30217	1.44256	2.79409	0.0434592
Wisp2	5.59432	6.11499	10.0085	1	1	1.13294	2.79329	0.0312034
Adgrg1	5.33145	6.70512	9.78371	1.01665	1.13915	1	2.78959	0.0286405
Scnn1a	5.05651	5.43841	10.2348	1	1	1	2.78867	0.0449816
C1ra	5.14456	5.65289	9.98887	1	1	1.02016	2.78294	0.0395814
Itga1	6.06919	6.79225	7.75994	1	1	1	2.78111	0.0104591
Tnfrsf1a	18.2914	17.8198	28.32	3.11869	3.22453	3.08355	2.77292	0.0244471
Aplnr	5.63323	7.49031	7.33339	1	1	1	2.76956	0.0135536
Kitl	11.8588	16.861	17.5852	2.12179	2.3309	2.34173	2.76875	0.0186427
Ifit3	7.23588	5.30696	7.84971	1	1	1	2.76501	0.0179295
Mxra7	3.97955	7.75118	8.64165	1	1	1	2.76358	0.0364464
Ptrf	25.891	31.4852	44.2292	5.10876	4.7235	5.17505	2.75924	0.0245541
Bcar1	4.19669	8.3377	7.75721	1	1	1	2.75785	0.0312034
Cd68	7.95436	8.7617	14.9355	2.42545	1.28113	1	2.74953	0.0373245
Prr15l	6.12942	5.42781	8.5636	1	1	1	2.74566	0.0227785
Krt19	5.2213	5.81991	10.9814	1	1	1.31089	2.73369	0.0480883
Tmeff1	4.39666	8.08052	7.43712	1	1.01392	1	2.72409	0.0267631
Aox3	6.79711	3.84828	9.1145	1	1	1	2.71954	0.0424765
Nostrin	5.88218	8.52649	11.0286	1	1.22217	1.64638	2.71708	0.0278071
Igfbp3	4.78689	8.52944	10.728	1	1.68219	1	2.70706	0.0389958
Jam2	4.77293	5.93022	8.78042	1	1	1	2.69922	0.0298839
Tmcc2	24.6138	35.161	38.3364	3.93872	5.64751	5.74643	2.67781	0.0207235
Tgfb1i1	4.74613	6.19262	8.25126	1	1	1	2.67732	0.0245613
Stard8	7.28255	8.696	13.156	1	1.90803	1.65202	2.67561	0.0301525
Sept4	18.2881	22.0138	32.9074	3.45517	3.20385	4.79966	2.67559	0.0292027
Cttnbp2nl	4.57656	5.55445	8.95175	1	1	1	2.66924	0.0365242
Ncald	4.01635	7.31045	7.72986	1	1	1	2.66726	0.0301525
Gpm6a	5.46058	4.17586	9.31185	1	1	1	2.65903	0.047395
Parva	5.03441	5.434	8.4214	1	1	1	2.65457	0.0267631
Adcy4	9.76401	12.6106	14.6214	1.60851	2.55413	1.73203	2.64989	0.0187565
Card10	3.60718	7.22047	7.96852	1	1	1	2.6474	0.0385121
Snx9	6.70098	11.6511	10.5767	2.13027	1.294	1.20558	2.64347	0.0246145
Spns2	4.15391	6.42703	8.1378	1	1	1	2.64145	0.0302209
Pam	4.30215	5.72686	8.50863	1	1.00558	1	2.62474	0.0345315
Mustn1	4.65297	5.41532	9.2087	1	1	1.13226	2.6216	0.0400993
Rarres2	16.4737	22.1258	27.4163	4.49332	2.34728	3.88727	2.62145	0.0233872
Sfta2	9.39799	6.47522	11.9252	1.49636	1	2.02245	2.62099	0.0273989
Mmrn2	5.80859	6.64223	5.99254	1	1	1	2.62007	0.00415933
Robo4	4.04422	7.34716	7.02272	1	1	1	2.61778	0.0271282
Fstl1	7.66262	8.17414	15.6099	1.96105	1.43924	1.73144	2.61539	0.0480883
Dll4	3.15672	6.80889	8.11401	1	1	1	2.59133	0.0484857
Pald1	4.15009	6.36675	7.54788	1	1	1	2.59014	0.0263171
Efnb1	6.36894	8.98429	10.4526	1	1.90858	1.38742	2.58663	0.023138
Caskin2	8.35415	13.4058	14.226	1.99095	1.75855	2.28389	2.57639	0.0241988
Epn2	4.07199	5.08437	8.53175	1	1	1	2.55975	0.0429762
Lrrc32	3.61185	6.0728	7.84762	1	1	1	2.54698	0.0378098
Dll1	7.15326	7.46729	10.444	1.90202	1	1.39049	2.54575	0.0209803
Il6st	22.4765	26.406	32.9915	3.88702	5.4367	4.70509	2.54501	0.0186445
Plekho1	6.38062	7.01092	10.0537	1.41077	1	1.64232	2.5322	0.0236316
Kifc3	4.36656	5.94378	6.9018	1	1	1	2.52039	0.0209803
Socs3	94.3671	178.4	130.045	24.3842	27.1594	18.7126	2.51941	0.0304326
Ocln	3.68354	6.06813	7.4101	1	1	1	2.51616	0.0328523
Rin2	4.26418	4.86747	7.92726	1	1	1	2.50749	0.0353834
Dock9	4.00203	6.14187	7.48313	1	1.10422	1	2.50549	0.0280947
Bvht	6.01137	4.61488	6.29439	1	1	1	2.49575	0.014415
Msrb3	7.32989	9.50204	13.9456	1.64639	1.67832	2.13824	2.49413	0.0330109
Mcam	12.3264	9.5404	20.483	3.05829	1.95722	2.51279	2.49196	0.0456902
Atp6v0e2	4.17795	5.51883	7.1712	1	1	1	2.49125	0.0244471
Tmcc3	3.92332	6.52084	6.3593	1	1	1	2.48572	0.0241988
Nfib	4.54299	4.17074	8.0294	1	1	1	2.48053	0.0411351
Pde9a	7.26456	9.60658	10.7823	2.12379	1.85741	1	2.47289	0.0195083
Rasgrp3	5.48687	3.95099	7.05464	1	1	1	2.45878	0.0263759
Car14	6.08773	5.10048	9.98074	1	1	1.85697	2.45641	0.0400993
Hspa1b	13.7344	20.3905	18.5348	3.05279	4.3476	2.31299	2.43865	0.0196578
Tgfbr3	4.02358	4.95391	7.28142	1	1	1	2.4382	0.0301525
Higd1b	3.83491	5.58984	6.81264	1	1	1	2.43629	0.0261469
Spry4	4.20978	5.26062	6.75754	1	1	1	2.43545	0.0229577
Gstm1	70.2352	79.5809	119.176	18.3792	15.6954	15.7578	2.43241	0.0273182
Cmtm8	3.04261	5.98576	7.1033	1	1	1	2.42686	0.043218
Egfl6	4.59572	4.62144	6.88567	1	1	1	2.42428	0.0233843
Slc39a8	11.4846	13.275	22.9076	2.4296	2.96747	3.53359	2.41616	0.0429762
Nid1	4.76628	3.7629	7.41841	1	1	1	2.4103	0.0376907
Ptprg	4.32434	5.31153	6.13929	1	1	1	2.39462	0.0165061
Mgll	3.43096	5.57352	7.23624	1	1.09302	1	2.39253	0.0376068
Lima1	3.9825	6.53673	8.4014	1.00337	1.50646	1.10147	2.38937	0.0376907
Cdk14	4.09604	4.33567	7.19895	1	1	1	2.38134	0.0343195
Ankrd33b	3.17512	6.34835	6.36179	1.06435	1	1	2.37404	0.0365822
Nsg1	10.3441	15.3408	14.1622	2.41576	2.84996	2.47325	2.36426	0.0191899
Dpt	3.86081	5.42723	6.70927	1	1	1.11421	2.36089	0.0252157
Wwc1	4.62372	3.70767	6.99689	1	1	1	2.35316	0.0345315
Meis1	5.98041	10.1338	10.3498	1.75238	1.33049	2.09845	2.35264	0.0269426
Adrb1	3.61514	5.08068	6.60469	1	1	1	2.35055	0.0282796
Rgl1	3.90597	4.34227	7.05222	1	1	1	2.35054	0.0349527
Enpep	4.81488	3.47046	6.9861	1	1	1	2.3478	0.0373339
Igfbp7	95.6848	144.709	183.109	24.7161	27.244	32.8483	2.32009	0.0312034
Cd93	18.2078	20.9761	28.2318	3.63678	5.5014	4.42042	2.31388	0.0230778
Pcp4l1	4.1597	5.66838	4.88394	1	1	1	2.29396	0.014415
Bex4	6.43189	4.3731	9.98348	1.37192	1.06834	1.80155	2.29303	0.049741
Mpzl1	8.73864	10.1051	12.2005	2.0051	1.82126	2.5105	2.29249	0.0167333
Hopx	53.0164	63.7293	81.6134	12.6869	15.6524	12.1874	2.29117	0.0215266
Atp1b1	11.7863	10.7135	20.3925	2.47739	3.25519	3.04482	2.28885	0.0417102
Rapgef3	3.82806	6.4318	4.39119	1	1	1	2.28797	0.0270446
Lifr	3.27892	5.17068	6.14224	1	1	1	2.28213	0.0299406
Thsd1	3.39769	5.15984	5.97071	1	1	1	2.27583	0.0263171
Tmem47	3.37924	4.50713	6.5797	1	1	1	2.26964	0.0362663
Selenbp2	11.3784	17.4246	22.1917	3.7144	3.87245	3.00471	2.26743	0.0335582
Lmcd1	5.11742	3.5528	5.73158	1	1	1	2.26321	0.023138
Flt1	3.78702	4.29416	6.26261	1	1	1	2.25739	0.0263759
Ndufa4l2	3.36551	5.39423	5.5758	1	1	1	2.25656	0.0244471
Btbd3	4.2178	7.07384	9.0513	1.09694	1.86257	1.31575	2.25044	0.0404846
Maged1	6.30737	6.72092	11.1386	1.44377	1.37646	2.26519	2.24859	0.0365242
Nes	3.68874	3.94824	6.60117	1	1	1	2.24673	0.0366833
Cdc42ep4	13.6683	17.7496	18.3049	3.01686	3.38841	4.21499	2.22709	0.0147565
Ephx1	8.12622	17.3934	14.1205	1.83315	4.55171	2.10023	2.22396	0.0426845
Sema4c	4.5933	3.90719	5.51357	1	1	1	2.22384	0.0170458
Prickle2	3.11827	5.99611	4.86764	1	1	1	2.22054	0.03218
Hyal2	23.9901	31.2982	33.1018	7.83801	5.32814	5.82057	2.21889	0.0167333
Frmd6	5.47451	9.47896	8.40393	1.69164	1.92109	1.4053	2.21869	0.0262611
Lepr	3.23926	4.50362	6.98925	1	1.16501	1	2.21868	0.0461705
Car8	4.50766	4.53025	5.59301	1	1.06594	1.09091	2.21246	0.0128689
Ccm2l	3.40403	5.32599	5.13586	1	1	1	2.2085	0.0230778
Pcdhgc3	3.71459	5.07724	7.04341	1	1	1.42699	2.20812	0.034215
Selenbp1	47.0583	69.6081	90.4468	13.6091	16.186	15.2492	2.201	0.0332172
Dapk1	2.63417	4.77849	6.29821	1	1	1	2.19229	0.049097
Stap2	4.24667	4.16897	6.29599	1.19809	1	1.04805	2.18016	0.0241988
Ifitm2	99.9944	130.951	140.28	28.6239	27.2203	26.469	2.1731	0.0170458
Chchd10	15.4697	20.4572	26.4111	5.60686	3.46052	4.7784	2.17067	0.0263759
Sema6a	3.22185	3.99814	6.27919	1	1	1	2.16984	0.0400993
Rab31	14.2391	14.5554	19.9838	4.8172	2.11256	3.9414	2.16573	0.0217136
Dusp3	5.94237	7.75383	10.3465	1.71532	2.2705	1.39759	2.15901	0.0280947
Dmkn	5.09016	3.1733	5.09194	1	1	1	2.15439	0.0241988
Copz2	4.81034	5.83444	7.10484	1.31329	1	1.6908	2.14824	0.0207235
Npr1	3.45446	4.13086	5.60604	1	1	1	2.13656	0.0244471
Cyb561	10.9779	15.2406	19.7424	2.98084	4.36207	3.1915	2.1253	0.0299406
Trf	74.3354	82.3718	129.989	24.8178	21.8832	19.0409	2.12464	0.0343195
Palmd	2.97757	5.52493	4.40799	1	1	1	2.10551	0.0309368
Fbln1	3.02721	3.82218	6.14743	1.00779	1.01368	1	2.10484	0.0449175
Itgb5	10.3304	20.0855	23.8197	4.01389	4.13935	4.46899	2.10327	0.047395
Unc45b	4.00088	3.64112	5.22138	1	1	1	2.10024	0.0197524
Atp9a	4.51897	5.96593	7.44809	1.57104	1.50488	1.10818	2.09963	0.0244471
Mfap5	3.4736	3.14898	6.20624	1	1	1	2.09635	0.0487615
Fcer1g	34.1327	43.543	54.8175	11.0696	10.759	9.16656	2.0958	0.0236316
Tcf4	4.79865	6.68903	8.64189	1.33115	1.74335	1.65054	2.09092	0.0299406
Upp1	6.60163	7.43688	8.11471	1.9427	1.2747	1.98352	2.09068	0.0108397
Grb14	2.8113	4.24313	5.72021	1	1	1	2.09025	0.0389958
Ceacam1	2.5281	5.18829	4.93376	1	1	1	2.07612	0.0400993
Inpp5a	8.37269	12.2826	17.0907	2.89837	3.11268	2.97411	2.07071	0.0400993
Rapgef5	3.64881	3.6038	5.27045	1	1	1	2.06155	0.0233843
Lzts2	3.15059	4.04273	5.30114	1	1	1	2.05825	0.0262611
Tmc4	2.63653	3.93569	5.80819	1	1	1	2.04502	0.0482358
Ddah1	4.20818	3.30516	4.85191	1	1	1	2.04326	0.0195083
Lmo7	3.14958	3.82222	5.39094	1	1	1	2.04296	0.0289146
Krt18	19.8481	20.7305	25.9709	5.84349	5.08479	5.23234	2.04195	0.014616
Efemp2	7.44576	7.20385	7.90552	2.01432	1.67753	1.8149	2.03418	0.00204116
Eng	21.8976	32.2216	39.9928	5.79686	9.23518	7.98035	2.03197	0.0312034
Ddah2	13.91	18.723	20.8077	3.62129	4.36197	5.09711	2.03054	0.0209803
Hdc	6.6149	5.08334	8.45974	1.67107	1.66051	1.60968	2.0284	0.0253628
Pdgfrb	10.9145	12.539	17.6917	3.64575	3.43897	3.02044	2.02563	0.0263171
Pdgfd	3.36566	5.35205	3.39887	1	1	1	2.01395	0.0297177
Cdr2l	3.23186	4.31195	4.57184	1	1	1	2.01384	0.0185818
Fzd4	7.09387	12.2886	10.9647	1.77471	3.64555	2.09943	2.01282	0.0301525
Dmwd	3.24309	3.11212	5.65964	1	1	1	2.00178	0.0429762
Prf1	8.59039	4.22578	5.41971	2.06163	1	1.49314	2.00133	0.0480883
Renbp	7.45691	9.51062	10.8237	2.03428	2.4631	2.4613	1.99774	0.0192125
Gab1	2.92803	4.51551	4.525	1	1	1	1.99621	0.0236316
Gpr146	16.3211	15.0771	19.3395	4.69447	3.78128	4.29482	1.99024	0.0135536
Nckap5	2.5778	3.72723	5.60153	1	1	1	1.98872	0.0488963
Crip2	97.0062	144.921	149.633	35.9765	35.3475	27.3737	1.98815	0.0233872
Pde2a	7.55044	5.67759	5.727	2.63181	1.16604	1	1.98212	0.023138
Cd63	35.6238	42.1602	58.7479	14.0897	8.22264	12.257	1.98167	0.0279098
Cd151	7.1025	9.562	5.85476	2.0716	1.69519	1.9375	1.98104	0.0261046
Fkbp9	11.5968	15.4864	21.6168	4.09373	3.58321	4.72516	1.97334	0.0354284
Mcf2l	2.78589	5.32734	3.64525	1	1	1	1.97067	0.0385121
Dpp4	5.63916	7.5418	10.3847	2.00736	1.62	2.3856	1.97054	0.0345315
Afdn	3.12417	3.24492	5.34125	1	1	1	1.96475	0.0365822
Dok4	7.88482	10.0109	9.39759	1.75982	2.85809	2.40477	1.95845	0.0137089
Ch25h	4.71306	2.77553	4.12889	1	1	1	1.95326	0.0263759
Trim47	2.60582	4.32689	4.6633	1	1	1	1.95059	0.0308563
Tnfaip2	3.11438	3.07646	5.35422	1	1	1	1.94424	0.0402038
Chst1	3.05472	3.71975	4.73573	1	1	1	1.93988	0.0233425
Atf3	81.321	132.373	107.855	21.4461	40.3588	22.4467	1.93226	0.0267631
Cyp2d22	3.99245	5.66618	7.21737	1.40036	1.89571	1.1263	1.93208	0.0328523
Oasl2	3.33676	2.96532	5.05329	1	1	1	1.92034	0.0328523
Xdh	26.7776	37.4377	39.1578	12.2409	7.52151	7.63715	1.91564	0.0224038
Cystm1	11.8672	14.9131	18.7647	3.58746	2.89126	5.63119	1.9111	0.025482
Apoc1	3.58086	2.87842	4.82049	1	1	1	1.9107	0.0273182
Tmem2	9.0812	14.6174	16.683	3.42584	3.38	3.97898	1.9047	0.0328523
Klf2	151.073	161.1	177.435	54.946	36.0767	39.94	1.90247	0.0104591
Il17rc	2.15148	4.43873	4.6126	1	1	1	1.90083	0.047395
Fkbp7	3.76848	5.52892	7.12213	2.28634	1.11277	1	1.90013	0.0400993
Tst	3.45522	3.13028	5.73079	1	1	1.30615	1.89734	0.0427515
Prickle1	8.43408	12.295	13.3745	3.09012	2.53889	3.60806	1.88442	0.0241988
Sox4	2.81733	4.83129	5.4046	1	1.33217	1.2062	1.88325	0.0369588
Arl4d	3.45726	2.92728	4.65926	1	1	1	1.8802	0.0251024
Zbtb46	4.85084	5.97538	8.82305	1.57321	1.38052	2.40456	1.87463	0.0389079
Tceal8	3.54647	3.34187	4.0756	1	1	1	1.86973	0.0104591
Pkn3	2.15673	4.19738	4.60882	1	1	1	1.8696	0.0461085
Scarf1	2.99846	2.99944	4.95357	1	1	1	1.86809	0.0363797
Itga3	9.23393	9.48447	15.5356	2.06191	4.62767	2.69518	1.86788	0.0404846
Sdc3	9.78541	14.078	20.465	3.2682	4.55549	4.35413	1.86398	0.048003
Stom	10.9906	10.8548	18.2426	3.21677	3.7913	4.04333	1.85894	0.0378098
Cald1	4.60652	6.45579	8.38796	1.69565	1.14461	2.53294	1.85594	0.0365822
Trp53inp2	6.3551	8.14171	11.3602	2.35047	2.35118	2.46977	1.85022	0.0338955
Hacd1	3.08745	3.38835	5.03864	1.19647	1	1	1.84889	0.0301887
Ptges	3.82288	2.63966	4.31578	1	1	1	1.8451	0.0252044
Gstm3	3.0889	3.23566	4.43595	1	1	1	1.84271	0.0224038
Slc24a4	2.92922	2.82222	4.98019	1	1	1	1.83883	0.0424185
Epas1	81.6013	82.9126	115.949	28.5141	23.9831	26.2135	1.83318	0.0230778
Grtp1	3.68196	3.59108	3.38323	1	1	1	1.82867	0.00201914
Tmem252	4.84767	3.44348	2.32196	1	1	1	1.82281	0.0468268
Maoa	2.90756	4.14243	3.5619	1	1	1	1.82265	0.0191899
Pdia5	4.93198	5.27821	5.62407	1.69714	1.22065	1.60609	1.80742	0.00758396
Gjc1	2.33093	3.91882	4.2165	1	1	1	1.80271	0.0338955
Amigo2	3.08384	4.24553	4.50229	1.39613	1	1	1.80069	0.0222011
Itga5	6.78569	6.93836	9.9591	2.42256	2.09434	2.28677	1.79948	0.0241988
Lrat	2.72852	4.2555	3.45498	1	1	1	1.79895	0.0236316
Rgmb	2.87659	2.62574	4.91685	1	1	1	1.79621	0.0480883
Enho	3.73666	4.30972	2.31177	1	1	1	1.78773	0.0354164
Ece1	27.0778	37.2567	45.6807	10.5597	9.65397	11.6662	1.78699	0.0277763
Shroom3	2.01867	3.95639	4.33135	1	1	1	1.78051	0.0482358
Schip1	2.53462	2.92266	4.83446	1	1	1	1.77845	0.048003
Csrp2	13.914	12.8577	15.0979	5.95621	3.30689	2.9523	1.7772	0.0147616
Plscr2	2.51282	3.51221	4.25592	1	1	1	1.77694	0.0278071
Sema7a	3.35649	2.60355	4.29615	1	1	1	1.77346	0.0268778
Napsa	48.4212	57.2496	65.5579	18.4036	17.3828	14.6296	1.76397	0.0170458
Mmp11	3.07764	3.1214	4.96927	1	1.23683	1.05172	1.76389	0.0345315
Wwtr1	6.32979	6.12475	8.59401	1.19157	2.81752	2.21671	1.75739	0.0244471
Epcam	4.63953	4.35097	6.20584	1	2.27691	1.22307	1.75573	0.0261469
Pf4	3.17167	3.73926	5.72076	1.76737	1	1	1.74542	0.0429762
Ppic	34.1402	34.4068	32.4298	15.7261	6.76266	7.65358	1.74416	0.0165307
Mt2	5.9289	7.04287	6.35586	2.18422	1	2.60496	1.73923	0.0176802
Nme4	5.2026	5.2925	5.98688	1.99475	1.6404	1.30177	1.73921	0.0104591
C1qtnf2	2.19493	3.77015	4.04549	1	1	1	1.73849	0.0364464
Lamb3	5.42956	3.55154	5.71787	1.5099	1	1.89782	1.73761	0.0286505
B4galt4	7.69415	14.9418	11.0969	3.11977	3.76435	3.25118	1.73477	0.0408595
Fkbp10	2.33003	3.02274	4.63137	1	1	1	1.73468	0.0480519
Phf11d	4.71351	2.81759	3.60056	1.36473	1	1	1.72611	0.0299406
Adam15	21.4561	23.4555	30.0977	6.07864	9.03231	7.56352	1.726	0.0212211
Armcx1	3.59458	3.1395	3.16402	1	1	1	1.72219	0.00736509
Arap3	8.86327	11.9324	14.3605	3.09452	3.4115	4.23247	1.71099	0.0263759
Ms4a8a	2.31806	3.1304	4.35465	1	1	1	1.70828	0.0400578
Bcl6b	2.72932	2.99691	4.04325	1	1	1	1.70332	0.0236316
Amotl1	2.1249	3.43827	4.1988	1	1	1	1.70221	0.041273
Maob	2.63689	2.96747	4.14594	1	1	1	1.70048	0.0270446
Wwc2	4.29593	5.60404	7.86522	1.51531	2.04149	1.92142	1.69727	0.0389958
Gatm	4.08333	3.5707	4.98616	1.62408	1.19764	1.08358	1.69451	0.0207754
Ehd4	50.6625	72.079	73.3429	20.4923	21.6674	18.4635	1.69353	0.0224038
Gngt2	27.5379	29.3334	28.0629	9.73108	6.83501	9.71379	1.69239	0.00471257
Stbd1	2.77818	2.99161	3.92428	1	1	1	1.69214	0.0212211
Abi3	5.59034	4.90077	5.53694	1.96684	1.14377	1.85818	1.68963	0.0124426
Arhgef26	2.66728	3.08469	3.90405	1	1	1	1.68647	0.0224038
Ccl17	16.0712	23.5539	28.5807	9.1851	6.12611	5.91167	1.68427	0.0353834
Sh3tc2	2.71349	2.94281	3.93613	1	1	1	1.67693	0.023138
Vtn	1.92621	3.59866	4.04887	1	1	1	1.67412	0.0483157
Jup	21.1416	33.4689	34.074	8.21633	10.4152	9.1781	1.6731	0.0282164
Sema3b	2.50033	2.73135	4.33419	1	1	1	1.67293	0.0400993
Tmem44	2.6114	3.22562	3.68104	1	1	1	1.66571	0.0192125
Calcrl	105.878	147.52	167.264	35.2603	45.4673	51.9471	1.66477	0.0261046
Sgk3	3.11582	4.19213	4.69457	1.29172	1.15606	1.39942	1.64146	0.0233843
Prex2	2.90383	3.05266	4.80488	1.25304	1	1.19963	1.64008	0.0376907
Ccnd1	2.9996	3.18711	3.16347	1	1	1	1.64003	0.00201914
Cx3cl1	3.07123	4.19211	5.06958	1	1	1.96402	1.63748	0.0343195
Arhgef25	2.56721	3.04235	4.03797	1	1.10307	1	1.63646	0.0263759
Tcn2	55.0174	83.3498	72.4458	22.3984	23.7862	21.7563	1.63361	0.0233843
Tnfrsf13c	4.85639	3.74612	4.74172	2.02732	1	1.29827	1.62525	0.0209803
Acer3	5.8787	5.83905	7.10667	2.29845	1.7803	2.0557	1.6176	0.0137089
Hsd3b7	12.6931	11.4414	11.1767	5.01946	3.1596	3.33608	1.61659	0.0128689
Slco2b1	4.18311	2.54201	4.90251	1.66398	1.01269	1.11749	1.6157	0.0438043
Tnfaip1	14.0984	13.1028	19.9593	5.00447	4.75135	5.71571	1.60796	0.0271024
Abcb1a	2.68278	3.12974	3.46977	1.04543	1	1	1.60783	0.0141465
Fam43a	2.77882	3.36307	4.97214	1.0916	1.40135	1.15497	1.60724	0.0406408
Mme	2.19354	3.1398	3.74384	1	1	1	1.59728	0.0309368
Dock6	2.16298	2.91547	3.94317	1	1	1	1.58842	0.0389709
Apln	2.01764	3.53201	3.44938	1	1	1	1.58481	0.0363797
Smtn	8.62765	6.80765	10.0994	3.49513	2.58574	2.45088	1.58155	0.0236316
Rhob	16.2309	21.0077	22.7883	5.92579	7.41779	6.7368	1.57982	0.0207235
Itga6	13.9168	12.5817	19.4551	5.5862	3.55877	6.24762	1.57794	0.0305378
Nos3	2.3333	3.0328	3.59002	1	1	1	1.57791	0.0241988
Elf3	3.0419	2.38826	3.50263	1	1	1	1.57415	0.0223902
Vangl1	2.13817	3.31704	3.79436	1	1.10748	1	1.57364	0.0352508
Ifit1	3.27736	2.36909	3.96644	1.03555	1.1972	1	1.57221	0.0301525
Fam198b	2.79343	2.6197	3.48721	1	1	1	1.5689	0.0185818
Coprs	6.31457	4.44594	6.31802	1.21249	1.37695	3.17563	1.56677	0.0338768
Gna11	11.3882	15.2733	16.7813	3.87673	5.44838	5.34161	1.56657	0.0233872
Kcnq1	2.16441	3.07756	3.63878	1	1	1	1.56572	0.0301525
Clec3b	2.06576	3.09966	3.58542	1	1	1	1.54446	0.0336505
Chpt1	11.1964	11.5079	19.3642	4.65239	4.34512	5.46653	1.54027	0.0480519
Stmn2	11.4876	15.1305	14.4132	7.2642	2.33533	4.51319	1.53973	0.0267631
Tmem98	7.48678	8.29689	13.1492	3.85495	3.16417	2.94115	1.53845	0.0453244
Rps6ka2	2.31746	2.88938	3.45649	1	1	1	1.52996	0.0233843
Slc43a3	61.5299	93.619	82.4272	28.5333	27.0459	26.8186	1.52771	0.0241988
P3h4	2.80009	2.36335	3.45199	1	1	1	1.52196	0.0230778
Tubb2a	19.0799	19.5968	21.8343	7.97564	5.72145	7.38049	1.52149	0.0104591
Luzp1	3.08578	2.56569	3.84796	1	1	1.33342	1.51084	0.0246145
AA986860	2.23884	2.89098	3.41547	1	1	1	1.51017	0.0241988
Nrarp	3.33982	3.48216	3.56278	1.55148	1.13111	1	1.49568	0.0104591
Acbd7	8.05384	8.93217	6.88203	3.41483	3.41265	1.6616	1.4914	0.0222011
Bmpr2	3.27955	3.74361	3.62913	1.07267	1.04637	1.67333	1.48999	0.013785
Capn5	3.17047	4.90268	5.75864	1.73853	1.42251	1.76649	1.48905	0.0395169
Akap2	13.8545	17.5113	23.0373	4.22126	7.32709	7.86726	1.48647	0.0367734
Nod1	11.853	10.8472	14.0782	6.56647	2.64199	4.03365	1.47373	0.0249746
Olfm1	9.64038	7.73853	12.3711	3.25717	4.72969	2.73769	1.47197	0.033154
Sqrdl	6.62155	8.36137	11.9262	2.9833	3.74291	3.03318	1.46323	0.043218
Traf5	5.39291	5.06969	7.52262	2.4834	1.4389	2.60355	1.46257	0.0309368
Tbc1d8	1.99424	3.00265	3.85304	1.02979	1	1.20372	1.45256	0.0471095
Nckap1	13.8869	18.6821	26.0472	6.32178	6.04483	9.08704	1.45008	0.0487615
Tubb2b	3.92464	4.27897	6.04151	2.17143	1.36553	1.6792	1.44941	0.0328555
Homer3	2.66067	3.39162	3.65837	1.03764	1.31174	1.21023	1.44785	0.0207235
Slc7a7	2.80513	2.09047	3.61445	1.13333	1	1	1.44147	0.0364464
Mcc	2.08659	2.40838	3.6498	1	1	1	1.44091	0.0436836
Scarb1	34.3984	34.3698	41.231	13.8776	14.1023	12.5803	1.43936	0.0135536
Errfi1	14.7548	15.6342	20.3207	5.63304	5.37062	7.70294	1.43871	0.0233872
Tle1	3.43317	6.41569	5.77671	1.51064	2.52687	1.74006	1.43537	0.048003
St14	2.50506	2.95663	3.61336	1.1318	1	1.22413	1.43519	0.0233425
Fez2	10.8779	13.6615	16.2794	4.33535	5.13481	5.71726	1.42636	0.0245613
Ctsh	62.6253	58.9534	80.1048	25.6551	26.2286	23.353	1.42258	0.0209803
Chad	4.41803	3.82686	3.24357	1.47238	1.17402	1.69408	1.40426	0.0209803
Snx21	5.04079	7.23191	8.02668	2.03487	3.44672	2.19144	1.40357	0.0343195
Enpp1	3.72167	2.25688	3.27994	1.50402	1	1	1.40177	0.0354284
Arhgef10	2.19271	2.16445	3.56577	1	1	1	1.40107	0.0449816
Slc28a2	3.13247	2.24186	3.18742	1.24205	1	1	1.401	0.0237094
Cd244	4.80149	2.66791	4.15763	1.82774	1.17572	1.39969	1.40087	0.0426845
Galnt18	24.3119	38.1195	39.7961	12.1437	14.0409	12.5593	1.39974	0.0336209
Gnai1	2.53281	2.10486	3.27216	1	1	1	1.39868	0.0278071
Mettl7a1	33.2581	38.6024	56.8906	12.1952	19.6736	16.9805	1.39817	0.0447901
Mt1	55.9015	59.8221	71.3242	22.0735	31.4483	17.5394	1.39627	0.0215266
Pls3	16.4598	16.2839	19.5643	8.25251	4.67801	7.03468	1.38954	0.0187565
Mmp15	2.5013	1.97309	3.37093	1	1	1	1.38687	0.0376907
Man1c1	2.60926	3.80712	4.00497	1.48042	1.27235	1.25264	1.37952	0.0274459
Apold1	3.66812	4.25565	6.01326	2.28584	1.67476	1.41559	1.37427	0.0400993
B3gnt3	8.61872	7.91586	8.74618	3.22962	3.09715	3.42831	1.37381	0.00449699
Pfkfb4	1.91848	2.78178	3.62548	1.22297	1	1	1.36919	0.0480849
Lrrc8a	2.89064	2.94553	4.65592	1.57035	1	1.51648	1.36025	0.0457663
Slc6a2	2.05457	2.70308	2.91541	1	1	1	1.35484	0.0227785
Tspan2	8.18868	10.5503	13.7195	3.7164	4.47438	4.51588	1.35301	0.0364464
Ap1m2	3.22499	3.08628	2.8293	1	1.51826	1.08435	1.34324	0.0137768
Mapt	1.7445	2.63307	3.21634	1	1	1	1.33988	0.0441745
Phlpp1	2.84351	4.3111	4.96051	1.43232	1.50417	1.8636	1.33568	0.0400993
Pcdhac2	1.75445	3.01712	2.79785	1	1	1	1.33522	0.0385121
Timp1	1.78687	2.68119	3.10123	1	1	1	1.3352	0.0381991
Chst15	1.9649	3.01288	3.03404	1	1.18144	1	1.33245	0.0308563
Sh3tc1	5.17445	8.73976	9.60918	2.57206	3.71646	3.0957	1.32579	0.0487615
Angptl4	5.27608	6.70864	3.81966	2.85929	1.60838	1.84246	1.32458	0.047395
Sept10	2.37611	2.0757	3.04693	1	1	1	1.32169	0.0251024
Acod1	3.83452	3.04174	3.68301	1.73352	1	1.49375	1.32071	0.0209803
Clic4	89.9447	131.486	132.676	40.9548	46.5366	54.272	1.3207	0.0273194
Ica1	7.91412	9.77793	12.0051	4.53898	3.21433	4.14859	1.31913	0.0282164
Zfp963	3.1244	3.10693	2.4313	1.35446	1	1.12049	1.31781	0.0196633
Tanc1	2.97778	3.03764	4.75032	1.2679	1.19765	1.85837	1.31604	0.0467767
Ltc4s	1.81238	2.83277	2.80641	1	1	1	1.31258	0.031375
Serpina3c	1.95825	2.38006	3.10692	1	1	1	1.31135	0.031375
Pecam1	69.8623	60.8947	85.6323	32.7259	25.0289	29.5113	1.31014	0.0233872
Khdrbs3	1.92992	2.9734	2.51224	1	1	1	1.30559	0.0273158
Akap12	9.9482	13.2421	17.4712	5.41331	4.38013	6.71899	1.30011	0.0454021
Ctsl	23.8509	23.3067	31.5485	11.6655	10.7675	9.55292	1.29904	0.0233872
Epb41l5	1.84299	2.25781	3.23905	1	1	1	1.29079	0.0461705
Adgra3	9.23257	9.08552	10.2044	4.78647	2.31923	4.60174	1.28467	0.0209803
Nuak2	4.19108	3.41514	5.2023	2.00199	1.88277	1.37446	1.28418	0.0301525
Gstt3	3.6968	4.91904	5.70774	2.39379	2.47134	1.02971	1.28087	0.0406633
Klhl5	45.4957	49.1061	55.2866	20.9535	19.4647	21.3325	1.27936	0.0135536
Mettl7a2	2.58066	3.88611	4.81111	1.3259	1.72396	1.61716	1.27292	0.0493279
Irgm2	13.6095	11.8473	11.3464	6.25546	4.35327	4.62903	1.27218	0.0170458
Bnip3	13.3505	18.5693	17.7425	6.75688	6.87613	6.99938	1.26724	0.0229577
Mageh1	2.68007	3.0709	4.45762	1.74838	1.51072	1	1.26116	0.048142
Cep85l	3.04368	3.31986	3.1792	1.09568	1.3065	1.58006	1.26082	0.0108397
N4bp3	4.72101	7.50812	8.62827	2.56989	3.28872	2.87802	1.25541	0.048003
Avpi1	20.7083	22.7677	21.3654	11.8652	7.60445	7.78171	1.25059	0.0158149
Snx8	3.77215	5.1884	5.3226	2.41407	1.92762	1.68285	1.24539	0.0262225
Pros1	15.0243	24.4249	24.2986	7.52584	9.50559	9.9143	1.24232	0.0399955
Pamr1	1.77988	2.40691	2.87385	1	1	1	1.23484	0.0337746
Fcrl1	5.32021	3.30432	5.77088	2.53338	1.76899	1.82382	1.23255	0.0471896
Rerg	2.14793	2.53189	2.33079	1	1	1	1.22458	0.0104591
Tspan4	21.4234	25.5691	22.5049	11.2721	9.01983	9.45464	1.22424	0.0137768
Tmem243	28.9938	33.0459	38.7395	13.7663	11.6923	17.9061	1.2166	0.0233872
Fnbp1l	1.84675	2.4445	2.66487	1	1	1	1.21332	0.0241988
Pygm	2.93358	1.65481	2.66404	1.13544	1	1	1.2098	0.0461085
Pdzk1ip1	6.90874	6.12333	5.86096	3.48652	2.82605	1.86884	1.20743	0.0212872
Tmbim1	21.0201	29.0504	33.5438	10.5489	14.2826	11.5784	1.19942	0.0356541
Dnajb2	4.94763	6.24799	7.64815	2.44403	2.48857	3.30792	1.19328	0.0338104
Tbxa2r	2.30799	3.18301	3.00784	1.0854	1.53326	1.10949	1.18881	0.0251024
Sepp1	135.936	151.279	173.485	71.5945	62.5904	68.0064	1.18811	0.0176802
Hdhd3	2.38158	2.68016	2.26941	1	1.23063	1	1.18222	0.0137089
Cd38	22.9717	20.1986	21.2627	10.8056	8.82146	8.81143	1.17995	0.0108397
Hsd11b1	47.6231	63.289	75.0959	29.0586	24.5997	28.602	1.1771	0.0336505
Elmo3	3.28276	2.95239	3.3953	1.54262	1.60737	1.11803	1.17404	0.0145472
Dennd3	7.2712	8.91185	9.20835	3.05851	4.06069	4.14711	1.17232	0.0205501
Slc11a1	3.07735	4.49273	4.59872	1.61097	2.21011	1.57865	1.17223	0.0340373
Nradd	2.2416	2.04537	2.46797	1	1	1	1.17098	0.013334
Camk1	14.6644	19.9099	19.5745	8.96605	6.53671	8.57964	1.16895	0.0241988
Tnfsf12	2.31638	3.36862	2.75719	1.32547	1.18358	1.26551	1.16131	0.0263171
Aard	1.93249	2.70891	2.03531	1	1	1	1.15417	0.0263171
Slc35f5	4.62306	5.38519	6.05151	1.65109	3.25438	2.33483	1.14933	0.0285475
Acoxl	1.62178	2.15394	2.86629	1	1	1	1.14666	0.0489082
Yae1d1	3.89212	3.70413	5.13824	2.12218	2.09081	1.57706	1.13709	0.0279098
Irf1	105.378	94.7792	94.2371	55.3344	40.314	38.5644	1.13323	0.0158036
Icam2	100.629	130.665	118.311	52.1348	62.117	45.2428	1.13222	0.0212211
Cyp11a1	2.18725	2.44755	2.01358	1.04096	1	1	1.12848	0.0137089
Skap2	24.4548	20.5378	25.8536	12.4949	9.01671	11.1188	1.11847	0.0205501
Ggcx	5.43342	5.23907	7.17912	2.82523	1.80268	3.60304	1.11692	0.037671
Ift43	13.2005	11.4281	11.5314	7.60365	4.50341	4.6167	1.1125	0.0238374
Icam1	94.1577	106.916	124.854	46.1917	52.6116	52.1153	1.11078	0.0210962
Npw	2.1645	1.6239	2.68131	1	1	1	1.10874	0.0401205
Myo1c	25.6968	30.131	37.1395	14.2506	14.6627	14.2044	1.10844	0.0266103
Slc26a11	3.48712	3.89796	3.51244	2.68333	1.36817	1.01182	1.10584	0.0417102
Enpp4	10.5306	9.74766	10.806	6.01131	3.98222	4.48687	1.10208	0.0166927
Gipc2	1.7561	1.93508	2.7454	1	1	1	1.10133	0.0404846
Maged2	9.0888	10.3023	11.2198	4.05839	3.86396	6.36812	1.09899	0.0244444
Tceal1	2.05854	1.73746	2.62055	1	1	1	1.09684	0.031375
Ccdc102a	3.54865	2.74556	3.26924	1.49204	1.66986	1.31554	1.09486	0.0207235
Il18bp	2.62257	1.8947	1.87429	1	1	1	1.09121	0.0299406
Tmem205	13.9905	17.3774	17.2448	6.98588	7.93167	7.90023	1.09117	0.018521
Pon3	17.019	19.9265	21.983	9.10829	8.19013	10.3715	1.09065	0.0207235
Klf11	8.60224	6.61571	7.73434	4.72541	2.70366	3.34875	1.09057	0.0271024
Clstn1	20.8268	22.9889	28.4995	10.3239	12.3783	11.2764	1.08967	0.0241988
Serinc2	1.94952	2.84688	2.86119	1.5205	1.07927	1	1.08899	0.0377473
Gpr25	1.62432	2.21344	2.53494	1	1	1	1.08694	0.0343195
Arvcf	1.89393	2.16234	2.36593	1.02331	1	1	1.08694	0.0158036
Ndrg2	8.9053	10.6584	12.8763	6.9143	3.23799	5.13964	1.085	0.0426845
Arhgdig	2.45773	3.47707	3.11148	1.25981	1.30627	1.70307	1.08338	0.0275288
Ralb	17.244	17.5305	21.2757	8.25826	9.40326	8.82516	1.08145	0.0186427
Gadd45a	6.15885	5.43354	5.42046	2.3575	2.98035	2.70599	1.08067	0.0135536
Tacstd2	1.86547	1.9034	2.55975	1	1	1	1.07693	0.0270003
Ppm1f	13.7337	22.3168	18.5739	7.51253	9.08791	9.31256	1.07587	0.0406408
Dhrs3	33.2816	30.4225	37.6616	21.5726	14.3951	12.4774	1.06515	0.0262611
Rassf3	9.27822	8.14145	12.1631	4.44355	4.3574	5.34003	1.06488	0.0350765
Ces2g	1.90812	1.82647	2.53928	1	1	1	1.06439	0.0273989
Cgnl1	2.08114	1.59473	2.5806	1	1	1	1.06039	0.0400993
Rab12	13.5054	12.9617	18.5438	6.38571	7.76576	7.47747	1.05731	0.0337792
Rcn3	32.9363	21.7744	26.7016	16.6059	8.87207	13.6564	1.05681	0.0441745
Epha2	1.78101	1.92224	2.53452	1	1	1	1.05607	0.0291895
S1pr1	66.602	62.0925	67.9141	36.3356	27.0042	31.7352	1.04819	0.0128689
Gng12	9.14381	11.0961	12.1576	4.83808	5.5814	5.26039	1.04697	0.0223697
Adamts8	1.69894	2.49825	1.99127	1	1	1	1.04462	0.030169
Retsat	6.88571	6.60236	5.11309	3.01284	1.84463	4.17941	1.0415	0.0424765
Spsb1	3.28967	2.22279	2.38025	1.52993	1.19449	1.12039	1.03761	0.0400993
Pelo	3.65834	5.10633	5.07705	2.05715	1.46953	3.22966	1.03471	0.0492255
Ociad2	2.32078	3.28729	3.25436	1.62199	1.24531	1.4636	1.03304	0.0307358
Pak1	1.5287	2.2938	2.30159	1	1	1	1.02953	0.0364464
Aldh2	63.4203	79.2867	84.5428	35.184	40.6256	35.5218	1.02942	0.023138
Exoc3l	10.6901	14.383	11.215	6.199	5.06057	6.61356	1.0217	0.0268778
Gstm7	2.27203	3.09202	2.90767	1.52491	1.49772	1.05861	1.01918	0.0278071
Tnk1	4.28655	4.91087	5.14722	2.33432	2.22336	2.54509	1.01406	0.0145472
Adk	31.0984	33.0881	35.2382	18.6894	15.3673	15.4198	1.00686	0.013334
Trim16	4.66944	4.56839	6.94484	2.28853	3.00414	2.76133	1.00667	0.0488785
Tm6sf2	2.25257	1.76189	1.98663	1	1	1	1.00026	0.0191899
Txk	3.66007	2.44787	2.85122	7.38034	4.59892	5.99126	-1.0042	0.048003
Il18rap	25.6216	20.3735	15.8075	41.4041	42.7846	39.933	-1.00602	0.0192113
Capn3	2.52741	2.16706	1.54824	4.3744	3.68845	4.4926	-1.00807	0.0240029
Bivm	2.24861	3.24425	2.20039	4.57343	4.76477	6.42024	-1.03446	0.0376907
Cd226	18.3624	15.8236	12.5677	32.6699	29.1307	34.342	-1.0401	0.0187565
Cd44	76.8198	80.0349	81.4577	143.976	166.238	182.377	-1.04754	0.0179295
Sdc4	17.3174	17.1359	27.1873	33.6971	51.0692	42.7265	-1.04846	0.0426845
Hgfac	1.22622	1.31095	1.20498	2.77362	2.38952	2.58604	-1.05018	0.0108397
Rab15	2.25204	4.11182	3.09077	5.23843	7.9437	6.59881	-1.06502	0.0429762
Tuba8	4.02742	5.43879	4.4021	9.83066	9.86298	9.39299	-1.06856	0.0110359
Bcl2a1a	6.36202	11.6627	10.5546	16.1131	24.3329	19.643	-1.07213	0.0426845
Ssfa2	5.2661	7.52631	6.99067	10.9559	16.452	14.385	-1.07899	0.0343195
Arl4c	3.03442	2.6947	4.58067	5.4217	8.14546	8.35848	-1.0886	0.0463026
Papss2	1.45813	2.12355	2.32937	3.37169	4.15787	5.22771	-1.10983	0.0400993
Pdcd1lg2	1.59604	2.27238	1.7369	3.5365	4.32141	4.24574	-1.11057	0.0207235
Thsd4	1	1	1.19218	1.97787	2.5104	2.40534	-1.11072	0.0191899
Zhx2	1.08948	1.55091	2.18613	3.01767	3.45172	4.03563	-1.12202	0.0322453
Ccr2	77.9304	101.638	75.6145	184.83	177.622	196.763	-1.13187	0.0135536
Ebi3	16.8409	32.2639	26.0059	49.1197	59.778	55.7486	-1.13228	0.0241988
Ccr8	359.282	604.343	366.184	799.134	1179.16	969.201	-1.14827	0.0376907
Mpped2	1.87627	3.01436	2.91302	4.57956	6.55251	6.19156	-1.15052	0.0309368
Gcnt1	4.98434	5.27695	4.44846	10.1179	12.0909	10.6192	-1.15815	0.0137089
Scn1b	6.03647	10.7227	7.3911	16.9641	20.2087	17.6919	-1.18384	0.0227785
Mmp25	8.54535	3.90181	5.4242	15.3224	14.0963	11.2006	-1.18452	0.0353834
Ccr3	3.51048	4.01464	3.75649	10.4933	6.55497	8.72406	-1.19185	0.0343932
Zfp931	1.58849	1.70545	1.41262	2.96779	3.78004	4.15894	-1.21248	0.0233872
Gpr34	10.3771	15.4161	7.63728	22.1377	28.3362	27.5735	-1.22319	0.0267631
Pde7b	1.73706	1.53713	1.24143	3.53182	3.20869	3.85125	-1.22995	0.0147616
Cx3cr1	1	2.20382	1.7944	3.46864	3.57573	4.84525	-1.25022	0.0364464
Serpinb1a	26.7101	35.1354	27.2198	55.5909	91.4579	65.6295	-1.25574	0.0408661
Espn	1.64714	1.12981	1.65976	2.66475	4.01327	3.95083	-1.26042	0.0322453
Mtmr7	3.66456	3.05929	3.04263	7.73397	7.28733	8.50504	-1.26837	0.0112847
Ar	1.16674	1.59436	1.69745	2.79503	3.74622	4.21816	-1.27095	0.0290787
Susd2	6.20344	3.74059	6.92304	14.7832	12.3278	13.7069	-1.27499	0.0207235
Rnf208	3.29789	2.24227	2.35692	5.8682	4.97529	8.31354	-1.27848	0.0445821
Irf4	8.07574	10.6736	10.5765	17.7956	25.6634	27.8646	-1.28221	0.031375
Bcl2a1b	9.93965	18.3187	13.8119	25.9038	42.1046	34.3417	-1.28264	0.0400993
Bcl2	5.30801	9.71638	8.33317	14.852	20.6747	21.442	-1.28628	0.0301525
Tlr12	5.49015	4.88391	3.54532	10.7358	11.6536	11.7232	-1.29321	0.013334
Slc15a3	3.15443	3.67231	2.35157	8.95064	5.78086	7.77089	-1.29378	0.0313041
Lif	38.6486	53.2669	49.516	90.4922	138.878	125.304	-1.32639	0.0286505
Actn2	5.93845	2.10585	4.07939	10.7176	10.0005	10.0501	-1.34361	0.0241988
Bcl2a1d	13.231	23.5157	16.6209	38.8857	53.0195	44.3735	-1.35252	0.0241988
Chst2	4.37041	5.85566	7.08114	12.2427	15.8174	18.3628	-1.42346	0.0263759
Sh3bgrl2	1.25453	1.64379	2.23513	3.5556	6.22896	4.32263	-1.45843	0.0450962
Dach2	2.03758	4.36763	3.74224	6.85968	10.9441	10.3644	-1.47295	0.0353834
Vipr2	21.292	41.8241	19.2337	57.8742	100.832	71.1204	-1.48071	0.0489189
Usp44	2.00642	2.39181	1.63314	4.14953	6.79129	5.90928	-1.4822	0.0309732
Tnfrsf4	3.54705	5.13879	5.94411	11.0193	16.6311	14.0583	-1.51142	0.0261469
Camk2n1	1	1.6406	1.96573	3.19795	5.34164	4.71986	-1.52533	0.0353834
Rasgrp4	1	1.41668	1.76567	2.73513	4.87172	4.51557	-1.53529	0.0400993
Ccdc184	14.0826	30.2161	20.6967	54.001	73.1441	62.8081	-1.54723	0.0233843
Podnl1	14.057	13.2933	9.84661	34.1994	38.7006	36.0918	-1.55096	0.0104591
Tmem64	37.6906	42.6452	34.9701	97.5262	124.156	116.557	-1.55258	0.0143931
Ramp1	28.44	48.4559	30.7202	100.034	116.232	103.679	-1.57193	0.0145472
Pcsk1	56.0337	88.2347	51.4927	201.846	163.932	220.439	-1.58234	0.0209803
Dgat2	26.8199	50.3357	40.7335	117.15	110.946	126.35	-1.58814	0.013645
Popdc3	1.59033	2.96959	1.81852	4.49312	8.10773	6.63337	-1.5924	0.0402038
Klf5	2.67854	4.13396	4.34817	8.89412	13.3882	11.54	-1.59955	0.0244117
Zfp536	1	1	1	2.08408	3.65437	3.59138	-1.63689	0.0356541
Arhgef10l	1	1	2.56628	4.13146	5.13466	5.17592	-1.66118	0.0246424
Tcf7	14.0537	10.6726	15.076	39.4704	45.4578	42.6773	-1.68077	0.0104591
Gprasp2	1	1	1	2.43075	3.40363	3.8091	-1.68459	0.0241988
Spry1	11.003	18.4207	16.9103	39.493	58.4535	51.1903	-1.68649	0.0233843
Lpcat2	4.0375	11.376	8.27176	19.192	30.9146	28.5013	-1.73068	0.0315765
Icosl	8.46882	17.155	10.142	29.0458	49.2857	40.6203	-1.73372	0.0332165
Grin2d	1.57495	3.27291	3.11774	5.56578	11.1847	10.523	-1.77564	0.0468437
Gas7	1	1	1.28493	3.06877	4.43897	4.10315	-1.82154	0.0207598
Arhgef4	1	1.11389	1	2.64173	3.55485	4.86801	-1.82916	0.0359698
Sema4f	2.78927	3.57445	4.25197	10.1484	15.2266	13.9001	-1.88742	0.02244
P2ry1	1	1	1	3.88625	3.51668	3.76961	-1.89692	0.00204116
Cd3e	1.1807	1	2.53144	4.34683	6.81895	6.6235	-1.91655	0.0289146
Fam171b	1	1	1.03073	2.81934	3.70303	5.48647	-1.98636	0.0400993
Asic3	1	2.46249	1.14893	6.92267	4.77631	6.78085	-2.00267	0.0239825
Moxd1	1	1.04709	1.15646	3.28148	4.89112	4.75637	-2.01286	0.0215266
Rgs18	4.85348	12.5598	8.8476	24.3596	40.4364	46.4319	-2.08253	0.0363768
Bace2	2.55585	1.48453	1.73233	7.72946	9.59576	8.46781	-2.15966	0.0128689
Lrig1	1	1.01864	1.10147	2.54725	5.91552	5.72683	-2.18517	0.0487615
Kcnmb4	1.30649	1.36137	1.03746	5.60504	5.52944	5.96987	-2.20669	0.00201914
Hmgcll1	1	1	1.43988	4.11495	4.96043	6.96761	-2.22151	0.0271024
Cd3g	21.2263	19.8662	21.5118	85.1665	97.4099	121.345	-2.27936	0.0179295
BC018473	1	1	1	4.12789	5.39601	5.27964	-2.30291	0.013645
Lrrn2	1	1	1	4.43814	6.45201	5.5116	-2.45082	0.0176802
Amph	2.20012	2.03042	2.15679	11.9665	10.5716	14.1663	-2.52267	0.013645
Tnfsf11	7.85418	10.4303	8.52221	49.7685	51.2377	64.1407	-2.62308	0.0135536
Nrgn	1.17522	2.08403	1.56527	9.04177	13.4385	7.99877	-2.65936	0.0262611
Lta	1.135	1.99923	2.75087	9.89221	15.8237	13.009	-2.71812	0.0222011
Gm6213	1.47075	1	1	5.73671	9.41688	10.0102	-2.85803	0.0244117
Tff1	6.54926	6.97406	4.37862	42.6913	34.0683	56.8078	-2.89938	0.0233843
Csf2	44.747	99.1351	70.4754	465.129	596.062	632.779	-2.98232	0.0137768
Sit1	1	1	1	8.05446	9.19862	7.38214	-3.03769	0.0104591
Tnfsf4	1	1.27408	1	7.43066	9.13562	10.7008	-3.058	0.0153529
Ccl1	21.7445	52.5503	31.0805	358.06	351.216	337.849	-3.31283	0.00201914
Fez1	1.5606	1.41307	2.11527	19.9801	14.0622	18.3856	-3.3649	0.0145472
Rln3	4.69897	8.17246	5.34265	59.8254	77.2131	51.5767	-3.37232	0.0185818
Il2	1	1	1.3437	13.9937	27.9668	12.8042	-4.03373	0.0456902
Tnf	1	1.14247	3.14727	23.1775	39.8464	53.5109	-4.46142	0.0343195
Cntn1	1.01222	1.1751	1.11177	19.3383	27.8422	26.9586	-4.49009	0.014616
