# Supplementary material for: Alternative activation generates IL-10 producing type 2 innate lymphoid cells
Source: Nat Commun. 2017 Dec 1;8:1900. doi: 10.1038/s41467-017-02023-z (PMC5711851; doi:10.1038/s41467-017-02023-z)
Supplement: Supplementary file 6 — Supplementary Data 3 [file 41467_2017_2023_MOESM6_ESM.xlsx]

## Sheet: TableS3
Seehus et al; Supplementary data 3				RNAseq dataset from cultured ILC2
Gene	Basal stim_1	Basal stim_2	Basal Stim_3	+IL-2_1	+IL-2_2	+IL-2_3	+IL-2/RA_1	+IL-2/RA_2	+IL-2/RA_3
a	1	1	1	2.28157	1.05761	1	1	1	1
A4galt	17.2454	21.5796	19.1142	6.69336	8.89284	7.8913	19.2855	14.9087	12.4153
AA414768	1.10845	1.8823	1.4822	2.14281	2.17198	2.38646	2.36726	2.19541	2.06994
AA465934	1	1.00021	1.54013	1	1	1.92365	1	1	1
AA467197	16.2076	22.945	9.05314	340.292	408.558	139.597	853.438	931.995	918.364
Aaas	58.3729	58.1412	59.0184	39.818	37.1074	52.1154	24.5992	28.7674	23.5001
Aacs	41.8912	37.4538	37.2764	78.7852	58.6767	58.0283	30.8428	36.7859	39.0768
Aaed1	6.14455	6.03488	4.80716	8.16586	8.88268	5.97572	7.54012	7.6696	7.02805
Aagab	44.0943	37.6134	39.4225	31.2412	27.2755	35.0562	25.6556	27.6008	28.1674
Aak1	2.23534	2.11116	2.30531	2.07396	1.53726	2.00922	1.32047	1.62263	1.72441
Aamdc	30.4301	22.445	22.256	16.2757	16.821	12.0794	44.408	55.9968	34.6685
Aamp	118.676	118.229	113.534	99.6844	96.1611	89.3883	96.7554	96.2918	96.7728
Aar2	13.7463	14.1011	13.0185	13.9185	11.8334	13.6551	9.36354	11.4383	8.66483
Aars	49.065	50.5444	46.937	62.8231	70.2233	56.3314	85.4744	82.3762	86.2269
Aars2	7.23327	7.64556	7.98203	6.05951	4.41184	7.32406	2.76684	3.28311	2.92954
Aarsd1	37.6452	53.5222	42.3792	35.2688	31.4718	34.8454	28.3233	29.6052	25.7275
Aasdh	2.29985	2.19631	2.47728	1.54023	1	2.34209	1	1.05668	1.10662
Aasdhppt	18.7677	19.9915	20.1828	11.1794	12.9323	13.9051	9.20808	9.30262	9.61052
Aatf	27.2277	33.9833	34.7408	20.7204	22.4679	31.0298	18.5531	20.2381	18.3803
AB124611	10.3005	5.14838	8.43054	4.86797	1.64111	3.97819	1	1	1
Abca1	2.33652	1.67312	1.91326	3.40281	3.89896	2.19448	4.94153	4.64229	5.53774
Abca2	32.2478	22.0318	30.6725	33.9687	22.5437	28.6174	11.7912	12.7106	12.0463
Abca3	1.53484	1	1	3.66963	1.9807	2.83229	1	1.25568	1.09505
Abca5	2.0765	1.18428	2.01848	1.29878	1.43205	1.37669	2.47989	2.56971	2.12132
Abca7	61.1001	47.0809	53.337	32.0286	24.5975	27.0506	27.811	26.5012	31.6776
Abcb10	10.4566	8.92738	10.2011	9.90561	9.71984	8.31093	6.30172	5.70519	6.3759
Abcb1a	1.0473	1.42412	1	1	1	1.14022	1	1	1.19078
Abcb1b	13.4832	11.7199	14.0202	9.5168	5.89513	16.7181	1.49111	1.40106	3.11872
Abcb5	1	1	1	1	1	1	1	1.09564	1
Abcb6	11.8353	14.8122	13.8732	10.6913	13.0702	11.9961	9.22339	8.52461	8.16668
Abcb7	6.98353	6.92423	5.78554	5.78828	4.86632	6.6692	3.71196	4.0202	3.74511
Abcb8	23.8799	20.2007	24.4483	14.6183	13.5288	15.0034	7.49614	9.65449	6.99651
Abcb9	6.8589	8.6617	7.51807	17.5965	13.4478	15.3711	5.77532	10.6248	7.49113
Abcc1	53.1275	45.468	52.3191	52.4141	53.5669	43.1409	46.4305	43.2741	46.8787
Abcc10	1	1.13917	1.03351	1	1	1	1	1.05209	1
Abcc3	10.521	8.91106	7.50754	2.77942	2.60105	2.29438	7.51504	6.83463	6.52091
Abcc4	15.0993	14.0185	15.7358	8.6948	9.40163	10.7868	6.05299	7.34362	7.69835
Abcc5	9.10504	6.95455	8.30863	5.76259	5.17548	7.03661	4.41764	3.98378	5.90532
Abcd1	9.37977	9.69957	10.6722	10.6119	8.58308	9.5292	8.57064	7.63392	7.14439
Abcd3	39.6539	18.2323	23.4124	9.65719	7.97267	10.7852	6.38742	7.38687	6.97619
Abcd4	2.03447	3.18575	3.57921	2.29461	2.07229	2.64331	1.87257	1.98031	1.87585
Abce1	101.993	99.4726	103.128	90.2386	85.7787	120.529	52.8763	61.8689	56.0913
Abcf1	61.7059	66.1262	61.2625	56.677	51.6834	64.2661	34.1249	37.7329	39.3442
Abcf2	110.877	113.807	114.798	85.5671	76.3927	102.636	48.4685	46.3544	52.1587
Abcf3	27.669	27.4802	24.8092	19.3754	20.4808	21.5934	18.9782	20.3707	20.2145
Abcg1	9.20282	7.44455	5.21406	12.8479	10.1654	6.76006	15.181	15.4938	17.8014
Abcg2	4.06837	9.24804	5.09301	8.88031	9.23434	9.11543	3.66818	3.01903	4.41367
Abcg3	1	1	1.27413	1	1	1	1	1	1
Abhd10	15.2925	15.6764	15.5234	10.3698	10.8449	14.3738	9.52144	9.46789	9.28505
Abhd11	24.8514	29.4413	30.169	19.8296	21.5608	27.1044	17.378	19.6964	18.4412
Abhd12	110.302	78.8182	101.28	44.762	42.621	46.6558	77.6148	75.7244	80.9837
Abhd13	7.5828	8.00277	8.42579	5.69958	5.85572	7.00511	6.71358	7.00702	6.32317
Abhd14a	33.3209	30.6935	33.6711	37.9333	32.4282	32.9124	20.8871	28.2323	23.6467
Abhd14b	7.19998	8.29812	5.77852	6.36559	6.02355	5.76811	4.76395	5.27096	5.76846
Abhd15	2.84598	4.12805	4.02332	4.03471	3.14544	4.11774	2.09221	1.60736	1.55814
Abhd16a	18.0644	25.3471	22.8792	22.3229	22.8576	23.2491	28.0716	28.7551	28.539
Abhd17a	77.7736	85.3189	76.2946	90.4127	80.3046	74.1527	66.4332	83.8874	69.8518
Abhd17b	59.721	67.1202	59.6333	67.7012	76.8336	61.0883	73.3556	80.6117	80.1996
Abhd17c	62.2691	48.8871	52.3515	55.3747	50.0267	54.2084	24.006	29.2958	21.9638
Abhd18	2.79713	2.53588	3.10094	3.06557	3.90252	2.57718	2.22937	2.85657	3.19429
Abhd2	3.99499	4.72181	3.71663	6.51706	7.3078	4.86893	9.47935	8.048	9.50418
Abhd4	42.1741	33.3547	33.9176	25.1738	22.5451	25.7961	26.0309	25.525	25.2727
Abhd5	8.09478	9.46152	9.67298	8.18012	8.01892	9.43273	7.01963	6.99148	6.74609
Abhd6	6.45772	8.15762	7.08204	7.30849	6.6187	7.42109	4.36683	3.50992	4.46899
Abhd8	49.2742	37.5117	47.6118	50.696	37.0186	37.8705	28.4592	35.4102	29.6326
Abi1	41.0354	35.8089	42.4204	32.085	32.2039	33.9704	35.3092	35.9006	32.4126
Abi2	13.9296	12.1538	12.6284	10.0429	11.2797	10.235	11.3631	11.8617	12.3408
Abi3	1.14314	1.66098	1.13361	1.62348	1.73464	1.35689	1	1	1
Abl1	8.302	10.0251	8.92657	6.92547	6.86349	7.58012	8.33189	7.70548	6.56588
Abl2	1	1	1	1	1	1.3492	1	1.16673	1.20737
Ablim1	24.6177	19.694	25.0582	12.6758	9.61181	14.4682	5.8902	5.98403	5.90628
Abr	30.0454	24.8486	29.7252	22.2086	17.7009	24.2468	19.9367	16.6214	16.9721
Abracl	70.9343	88.9831	79.1493	82.3936	71.5067	92.9616	45.3614	48.6808	48.1409
Abt1	6.63646	7.27476	5.44213	6.20668	5.7376	6.35749	5.17794	5.18859	5.03809
Abtb1	11.5699	10.3697	12.2412	17.3595	16.1169	11.2164	21.3751	20.0328	17.9645
Abtb2	20.4498	11.6102	18.7439	39.5751	27.8293	32.4406	25.8307	23.0252	31.6066
Acaa1a	28.3428	26.1686	30.1187	32.0318	23.4907	25.2371	22.7681	23.3717	23.4892
Acaa1b	7.12098	6.12494	6.78029	8.26171	4.78542	6.39908	4.57553	4.93968	4.81731
Acaa2	29.7257	37.5508	29.9756	34.8745	34.3674	35.9112	36.0996	39.5977	33.6037
Acaca	6.77365	6.42714	6.29182	10.3309	10.883	8.84096	5.85181	6.25281	5.65774
Acad10	1.50593	1.04469	1.18391	1	1	1	1	1	1.21099
Acad11	9.49082	6.19919	7.89634	7.34921	5.91177	5.30277	6.3427	5.77925	5.66792
Acad12	1.19044	1.54295	1.24543	1	1	1	1	1	1
Acad8	6.77438	5.43309	7.35102	3.93604	3.61986	4.95772	2.49218	2.79758	2.6338
Acad9	13.3067	13.6815	14.4539	11.9523	10.6585	14.7696	6.46634	6.97833	6.20077
Acadl	99.4235	82.6382	108.953	87.3376	83.7959	96.9888	85.7028	80.0455	84.1418
Acadm	31.7896	28.4652	16.1918	98.9593	97.8787	37.4269	76.6598	60.6737	44.2856
Acads	48.0635	41.2283	47.4278	41.5441	34.5703	39.9524	23.9271	29.284	27.0752
Acadsb	29.9916	21.0912	26.5711	15.964	17.4224	17.0014	17.809	17.7216	18.0917
Acadvl	101.623	92.6004	99.9317	86.103	70.9295	92.7314	57.3113	57.3981	60.4064
Acap1	65.7399	57.6873	76.3721	75.3364	71.8259	65.8943	96.2039	113.204	110.85
Acap2	7.01712	6.6736	7.09587	6.01781	6.20075	6.95063	13.8898	13.394	14.4785
Acap3	15.0447	16.1972	15.3299	14.9727	13.3988	13.07	10.1639	11.8181	10.3021
Acat1	50.6692	41.5043	50.3161	34.5619	33.0344	39.318	17.5868	18.8725	18.5932
Acat2	30.1848	22.6512	25.1802	48.3831	39.6718	40.7801	17.5628	20.4792	19.8415
Acat3	54.0391	57.9285	54.4342	54.5478	51.6637	60.07	30.9423	35.5165	32.8816
Acbd3	25.095	22.389	23.1656	28.6112	29.9046	24.5495	34.6899	31.852	29.9076
Acbd4	5.07462	5.51954	5.77662	6.70952	4.61685	4.56281	5.78051	6.76674	6.3045
Acbd5	7.13596	10.3502	8.7853	10.2239	9.80148	7.31692	10.8397	11.7988	10.45
Acbd6	31.7963	29.9588	29.6377	45.2244	35.5156	38.5126	27.0509	31.89	30.9877
Acbd7	1	1.58052	1.11192	5.87626	4.66955	2.51311	8.40887	6.65363	7.4658
Accs	1.72844	2.66001	1.6228	1	1	1	1.21209	1	1
Acd	33.0399	33.2954	33.5164	34.9572	29.4005	32.6418	22.8441	24.5247	25.9135
Acer2	1	1	1	1	1.11326	1	1	1	1
Acer3	2.69605	4.18252	3.0952	3.85842	3.80213	4.62761	3.22583	2.78379	3.12099
Ache	1	1	1	1	1	1	1	1.01606	1
Acin1	19.7432	19.1548	22.5621	16.6574	14.4629	20.4952	9.55001	8.81118	10.6432
Ackr3	1	3.13064	1	1	3.8306	1	2.15253	1.20726	2.19751
Acly	125.094	105.499	108.601	158.291	155.601	118.719	105.42	106.082	116.945
Aco1	18.9085	19.5335	17.8994	16.7117	17.2643	14.2894	16.3403	16.0675	18.1957
Aco2	176.061	156.418	170.369	110.916	130.507	133.624	146.985	172.096	150.279
Acod1	1	1.02864	1	1	1	1	1	1.01229	2.45261
Acot11	6.23749	4.89078	6.95668	11.2709	11.5817	8.95311	15.2378	17.3427	13.1393
Acot13	36.7676	35.0601	33.1769	43.1656	33.4065	29.7731	45.9541	43.131	34.0067
Acot2	1	1	1	1.41736	1	1.00889	1	1	1
Acot7	246.497	240.659	248.367	189.426	210.046	210.421	177.574	190.471	186.636
Acot8	16.7732	16.3516	15.6498	19.1398	17.7989	16.7979	15.5672	13.435	16.4661
Acot9	48.0686	48.1951	47.9312	58.153	59.6627	59.2825	51.679	54.9849	56.3808
Acox1	16.068	14.6394	14.0489	16.6792	13.423	15.461	13.9075	11.9309	13.5899
Acox3	5.17113	4.79817	4.39927	5.09828	5.00945	5.54558	4.81836	4.11044	4.33812
Acp1	31.9768	30.6409	33.0991	28.9023	24.8243	32.6007	14.7727	16.9286	17.7779
Acp2	9.43106	6.87259	8.80296	4.09588	3.91071	4.9277	6.02001	5.27546	5.46952
Acp5	3.98139	9.31747	4.19888	10.1563	13.5986	6.10078	30.6618	35.9457	23.4149
Acp6	10.8761	11.5076	13.5456	10.3839	10.3685	9.1509	9.43917	13.5143	12.3992
Acpp	6.32368	3.57995	11.4177	2.39298	1.43991	2.95086	1.13271	1	1
Acsbg1	15.5686	15.5515	21.7911	18.7321	19.1281	15.5502	44.2354	51.5248	42.8905
Acsf2	4.10737	3.17961	2.77532	3.02112	2.36716	1.88018	1.1389	1.80189	1.59821
Acsf3	4.05491	4.50307	4.73004	4.59881	3.82423	4.93681	3.54155	3.51365	3.93753
Acsl1	6.19717	4.81144	5.00347	4.4686	4.73259	3.93015	6.78589	7.6201	7.82649
Acsl3	4.161	5.31689	3.05044	15.904	12.9745	8.99382	11.1613	12.4736	11.0178
Acsl4	68.3454	72.6666	61.9823	90.3513	123.012	61.4784	182.232	177.274	198.116
Acsl5	109.736	115.964	119.44	88.9186	104.737	114.007	82.2166	76.8508	86
Acsl6	1.56681	1.19196	1.51864	1	1	1.10829	1	1	1
Acss1	1	1.03363	1	1	1.14547	1	1.40573	1.68121	1.39965
Acss2	13.7459	11.6605	13.3807	24.6379	28.7684	20.8594	17.0204	16.7793	19.661
Acss2os	1.15454	1	1.08379	1.96376	1.82057	1.85076	1	1.88652	1.68168
Acta1	3.48035	3.41562	3.87647	5.34348	5.13785	5.24445	2.78619	4.28441	3.88515
Acta2	1	3.56291	1	1	1	1	1	1	1
Actb	1753.42	1788.25	1906.31	2549.27	2487.34	2571.8	1626.29	1970.43	1793.47
Actg1	2195.92	2332.74	2020.57	2840.58	3191.8	2188.45	2884.6	3591.2	3047.69
Actg2	1	1.26026	1	1	1	1	1	1	1
Actl6a	82.5978	85.1037	80.9269	76.1002	65.2372	95.2311	34.0262	37.9333	38.9307
Actn1	1.46265	6.33163	1	1.53051	2.03591	1.17585	1.89027	1.59331	2.40359
Actn2	5.58775	3.02471	6.46023	1	1	1.17761	1	1	1
Actn3	1.50476	1.58332	1.55065	1	1	1	1	1	1
Actn4	148.411	158.873	147.926	120.588	115.957	149.779	100.555	97.4836	102.226
Actr10	32.0034	29.7828	30.2662	25.21	28.3794	26.5527	24.9749	24.4859	22.6128
Actr1a	72.2589	75.2999	68.3354	68.5043	67.4306	76.8951	58.2777	54.7037	56.5757
Actr1b	78.365	72.9312	72.7121	61.2476	54.5714	64.341	47.1593	49.0595	50.4974
Actr2	110.279	96.3613	115.431	112.119	102.939	111.676	84.4775	81.2355	83.5953
Actr3	1	427.992	384.975	1	1	470.188	406.694	1	456.081
Actr3b	16.3272	12.8964	12.6619	3.14788	2.78103	9.14665	2.19832	2.80127	2.12208
Actr5	11.7122	13.7025	12.9533	9.50638	8.55123	12.0717	6.45793	8.08203	7.08178
Actr6	17.9244	16.1773	17.4143	11.0298	9.97532	13.468	7.63153	10.0132	10.0416
Actr8	23.9564	31.7239	24.8307	16.4532	18.3043	18.7919	20.0409	19.7192	21.3756
Acvr1	8.92916	7.72922	7.10706	9.38308	8.68405	9.56262	10.6783	7.23875	10.3857
Acvr2a	3.48902	4.41525	4.50013	1.63181	1.98559	2.48498	1.22025	1.42037	1.11837
Acvr2b	1	1.49123	1	1	1	1	1.17565	1	1
Acvrl1	1	1	1	1.44884	1	1	1	1	1
Acy1	8.31857	8.15083	11.1243	7.64246	6.50874	9.38393	3.50002	3.82966	3.91832
Acy3	1	1	1	1	1	1	1.07571	1	1
Acyp1	15.364	12.5847	13.8001	10.3403	11.2713	9.90172	8.02123	7.67593	7.55457
Acyp2	11.4568	12.9021	14.4058	6.10841	9.28184	9.31682	5.96951	5.43868	8.12602
Ada	10.4487	15.1395	11.3222	19.053	21.4569	21.9458	18.1155	23.1765	21.0578
Adal	4.30993	4.06161	3.0185	3.43484	3.13541	3.33974	2.37709	2.15714	2.11433
Adam10	38.9597	50.0987	42.0313	39.6775	46.4441	39.5412	60.9248	57.9285	58.0099
Adam12	5.90718	6.41555	7.49626	1	1.28939	1	1	1	1
Adam15	29.1665	23.6562	27.072	47.8073	47.9288	34.6782	44.6818	41.6983	49.7148
Adam17	53.1101	45.8769	50.5912	35.1407	35.6655	37.9215	37.5902	34.7402	39.2252
Adam19	5.69557	14.9506	5.25792	36.0142	58.9074	26.4984	117.464	105.247	113.52
Adam8	219.329	168.319	239.39	182.213	153.215	167.132	179.591	159.638	176.329
Adam9	25.6496	31.6352	25.06	29.636	34.9399	26.7669	41.3188	39.2061	39.8441
Adamts1	1	5.31552	1	1	1.39386	1	1	1	1
Adamts10	2.70392	2.94851	4.36849	3.10606	2.14506	3.89056	2.40045	3.43902	2.99851
Adamts14	1	1	1	1	1	1	8.74191	7.09096	9.70986
Adamts20	7.36099	7.31013	7.32624	1	1	1.76508	1	1	1
Adamts5	1	2.113	1	1	1	1	1	1	1
Adamts6	1	1	1	1.05833	1.62592	1	3.85905	4.29832	4.20599
Adamtsl4	1	1.06746	1	1	1.09169	1	1.71627	1.96458	1.23885
Adamtsl5	5.54771	3.91323	4.13467	7.31924	6.77258	4.2455	7.67432	9.34026	7.79505
Adap1	111.576	86.399	96.3768	74.7489	56.4766	80.8846	49.8957	39.4557	48.1965
Adar	8.33605	9.16372	8.4297	11.0416	11.6422	13.4732	23.4084	14.5664	28.9976
Adarb1	1.35435	2.4864	1.41238	24.1708	27.5568	16.0349	24.6637	28.4119	24.7213
Adat1	1.56628	2.11944	1.65831	1.01576	1.20887	2.23155	1	1.06637	1
Adat2	2.83611	4.23956	3.14348	2.95957	3.27183	3.64061	3.39756	3.05729	3.57492
Adat3	6.56223	7.97614	9.03103	8.23381	7.75666	7.68797	4.59126	7.04856	8.81808
Adck1	9.92551	10.3002	10.3396	5.69544	4.37322	6.99848	2.80904	3.79714	3.49516
Adck2	4.34089	3.49347	4.26976	2.90957	2.17346	2.75724	3.13737	2.53322	2.54766
Adck5	16.4336	24.6419	18.7415	11.5991	10.1025	10.2001	12.4788	13.4409	12.9915
Adcy3	10.7098	9.41503	13.2001	9.13541	7.24447	7.2978	5.92626	6.73022	5.75744
Adcy7	50.5273	48.1609	52.8159	46.2898	49.4105	46.5582	48.4958	48.5886	52.3983
Add1	59.3099	59.4268	62.0096	52.8352	51.4333	53.1138	53.9552	52.8061	52.1948
Add2	1	1	1	1	1	1	2.33922	2.84139	2.53497
Add3	9.6127	7.04726	9.46131	5.49311	4.1696	5.2252	3.01342	3.5977	2.80925
Adgra2	1	1.3605	1	1	1.15014	1	1	1	1
Adgra3	7.21807	9.23067	5.78112	5.70502	6.97124	5.67673	8.64813	10.2839	6.05912
Adgre1	38.034	27.0476	31.0887	1	1	1	1	1	1
Adgre5	31.9039	22.9998	36.3861	34.8374	24.2851	32.9399	24.105	23.9589	22.0106
Adgrf5	1	1	1.20463	1.58422	1	1.13757	1	1	1
Adgrg1	3.75565	1.55268	3.61474	4.33311	2.87382	2.13429	1.20568	1.92086	1.10311
Adgrg2	1	1.09404	1	1	1	1	1	1	1
Adgrg3	4.80386	2.0777	4.88271	14.9639	9.15203	9.28995	1.66895	2.25043	1.20982
Adgrg5	3.27474	2.06022	2.89795	1.36075	1.12796	1.91702	1	1	1
Adgrg7	50.3169	43.8974	44.8358	11.2646	12.6874	15.7504	8.42051	6.81928	8.5052
Adgrl1	1.88781	2.55173	2.30541	1.4344	1.77741	1.79214	1.52509	1.94893	1.76265
Adgrl2	6.64497	3.61083	5.23481	1	1	1	1	1	1
Adh5	73.6005	69.3533	75.6356	58.6248	54.652	70.1461	39.0208	39.4224	39.4904
Adi1	17.0609	17.3924	18.4678	22.7161	22.1237	25.6182	12.7734	14.5765	11.4507
Adipor1	135.787	128.985	122.131	110.263	127.076	101.232	147.244	141.555	141.355
Adipor2	10.3361	9.28715	8.13026	11.3848	10.2757	8.33995	13.0501	11.5592	10.8324
Adk	55.1614	53.2241	51.9776	53.1502	41.0881	63.5712	16.8767	16.9612	16.9181
Adm	1.75546	2.37939	1	1.00728	1	1	4.17662	4.32539	8.00805
Adnp	9.32774	9.11737	9.8207	10.8318	10.2156	10.7744	9.09552	9.51883	9.68792
Adnp2	8.94917	8.35607	8.99434	9.02477	9.1498	9.27977	10.246	9.24034	8.73904
Ado	9.42894	10.68	7.9044	6.88126	7.15484	6.49445	6.32736	7.21012	5.56853
Adora2a	12.0012	9.3782	12.954	7.99766	4.88748	8.76799	5.84532	5.58146	8.14373
Adora2b	36.371	35.4749	41.3324	36.7141	42.8797	42.9625	29.0409	37.6751	32.2785
Adpgk	30.1303	26.7911	29.543	17.4246	17.3072	17.4699	17.2691	18.6287	15.8152
Adprh	117.429	99.3106	99.6636	52.0506	56.4621	47.6507	95.521	91.683	88.5543
Adprhl2	40.5299	38.7203	39.3611	32.832	24.9281	36.8285	20.0046	23.0191	20.1724
Adprm	18.2975	19.8772	20.6217	40.9934	43.4165	38.1514	41.6675	37.3466	47.551
Adrb2	1	1	1	1.04312	1	1.77078	2.42873	1.79655	3.63885
Adrm1	121.728	145.501	130.688	104.7	103.073	126.884	85.7136	88.4274	84.1918
Adsl	41.1029	45.5941	46.8219	38.3292	35.0616	51.9797	19.7226	20.6244	18.7829
Adss	51.8921	52.3097	48.3669	51.4309	51.8072	58.8637	52.9322	51.4252	52.5299
Adssl1	1.11637	1.10334	1.65954	2.19808	1.17378	1.63778	1.79406	2.49131	2.50165
Aebp1	6.30123	17.5097	6.07261	4.24874	11.8909	4.38477	14.8062	17.9451	19.3581
Aebp2	117.519	105.552	136.471	175.979	178.153	186.645	159.949	150.869	171.608
Aen	28.4971	28.9279	34.3755	24.2531	18.5216	35.0096	9.84697	9.59534	10.9164
Aes	190.376	158.726	181.567	238.262	202.417	200.44	193.404	189.957	173.023
AF357399	1	1	47.2562	1	1	1	1	1	1
Afap1	1	1.17502	1	1.03439	1.17095	1	1.28458	1.08239	1.46289
Afdn	1	1.36702	1	1	1	1	1	1.11173	1
Aff1	8.46919	7.02685	9.31329	9.47825	9.56323	10.351	8.80696	7.97403	10.7345
Aff4	16.3188	23.4227	19.0922	31.6114	37.6793	26.7901	42.6792	51.1481	43.2478
Afg3l1	31.7258	32.8492	32.1175	30.84	31.7952	31.3532	25.1363	29.2334	26.3484
Afg3l2	59.3118	55.0595	56.028	74.1558	73.6828	69.916	48.9801	51.305	44.8256
Afmid	2.05882	2.61322	2.82349	2.13166	2.72416	2.98896	2.21435	1.66946	1.81433
Afp	1.17692	1.00034	1.47332	2.63249	2.36492	2.58996	1.10044	1.56696	1
Aftph	32.0374	33.6339	34.7752	22.812	22.9496	23.9153	37.535	33.0622	38.0018
Aga	61.1007	55.4769	57.3617	37.8479	38.2323	30.2667	61.1051	58.955	63.9433
Agap1	1	1.21953	1	1.43733	1.70122	1	5.63891	5.54345	4.54376
Agap3	33.4481	35.5212	35.1692	26.0011	26.9937	25.7545	29.314	32.7858	30.9676
Agbl3	1	1.02181	1	1	1.3699	1	1.44419	1.35439	1.8208
Agbl5	1.56559	2.03907	1.25594	2.13219	1.63963	1.93429	1.71554	1.50273	1.74732
Ager	1	4.75938	1	1	1	1	1	1	1
Agfg1	60.2333	48.7691	48.4831	50.3237	49.7059	56.286	51.7938	50.3353	49.7884
Agfg2	20.2252	22.6133	18.8629	21.7461	19.9275	21.9938	23.2182	24.249	23.5598
Aggf1	38.3311	41.0461	37.024	35.4036	36.7228	41.4735	29.0554	29.3676	29.4736
Agk	18.3892	16.6604	20.5927	9.73731	9.83403	13.978	7.63496	7.39591	7.39562
Agl	2.72485	3.12436	3.13063	2.29868	2.18742	2.08355	1.7272	2.35423	2.13886
Ago1	1	1	1.1831	1.2164	1.19659	1	1	1	1
Ago2	9.69757	8.95621	9.02252	15.8986	14.0611	14.0133	11.512	12.7636	11.7188
Ago3	1	1.15264	1.09222	1.10416	1	1	1.04937	1	1
Ago4	5.93344	4.23748	5.55637	1.22697	1	1	1.09905	1.52882	1
Agpat1	20.5261	24.5529	19.9021	16.6833	17.2617	16.7089	16.1352	15.4579	15.533
Agpat2	26.5418	26.0687	25.2901	24.694	19.4099	21.4412	19.4184	22.0074	20.0806
Agpat3	34.4301	27.6604	30.9118	40.9782	36.1218	36.5352	35.7054	37.8044	34.9956
Agpat4	16.3287	10.5468	15.0598	36.195	21.6578	31.9697	12.2599	12.7277	12.1538
Agpat5	21.4768	23.393	23.0854	23.2449	20.0396	24.0609	14.1039	11.7088	13.8506
Agpat9	1	1	1	2.32403	2.20784	1	9.43587	8.07607	9.4521
Agps	22.9855	21.2231	23.5981	19.1969	20.5061	22.8346	16.1195	17.51	15.8735
Agrn	1	1.03194	1	1	1	1	1	1	1.25373
Agrp	1	1	1	1.95347	1	1	1	1.01048	1
Agtpbp1	11.6704	11.1183	12.6266	11.0552	9.03515	12.0132	6.67533	7.03749	6.27589
Agtrap	6.2841	6.85955	6.32192	8.90693	5.88855	6.05905	8.26112	6.78432	7.14035
Ahctf1	23.7861	20.3603	24.2096	19.5161	18.3587	23.6996	14.2045	14.9427	13.9844
Ahcy	49.9886	58.4617	51.9774	72.8088	72.8934	80.9406	31.5101	31.6675	28.819
Ahcyl1	39.6565	43.3933	40.6947	39.0886	35.2944	47.526	32.7674	32.3773	32.7233
Ahcyl2	29.5023	28.9742	28.6124	32.4819	26.55	37.3729	46.3829	39.7883	39.0649
Ahi1	4.74852	5.0716	6.02002	5.42389	3.64386	5.02252	2.31882	2.30896	2.87371
Ahnak	30.329	18.0941	28.8694	27.9204	23.6839	26.9575	35.5068	28.7541	28.2028
Ahr	7.57842	12.6787	8.9337	2.6002	5.7659	2.46742	6.78696	6.32595	7.11424
Ahrr	10.376	10.3516	10.7429	1.912	3.86538	3.55951	2.04795	3.53956	2.81502
Ahsa1	156.74	173.177	161.515	143.091	169.894	184.983	118.505	138.224	133.986
Ahsa2	24.9539	26.396	25.3874	15.2144	16.5834	18.7953	9.71978	13.7256	12.1379
AI314180	30.2495	30.0904	33.2638	23.0297	28.3613	28.6196	25.7092	29.4179	26.5893
AI413582	30.1456	40.524	30.2133	56.865	51.3487	49.4787	52.6227	64.6588	62.6642
AI464131	1	1	1	1	1	1	1.70891	1.40156	1.59791
AI467606	65.6706	57.3666	67.6148	87.155	63.674	63.0455	63.3093	69.4024	58.684
AI504432	1.04219	1	1	1.386	1.02795	1.66145	1	1	1
AI506816	14.9537	15.8376	13.4786	14.7676	8.92631	16.1461	6.70728	4.84299	5.94453
AI593442	1	1	1.02514	1	1	1	1	1	1
AI597479	11.6252	9.27686	10.787	7.27477	7.38496	7.56643	4.47432	5.9361	5.1389
AI662270	99.7407	107.382	109.639	92.564	100.228	103.468	81.361	84.6263	92.4339
AI837181	14.6185	13.1084	14.4467	16.7151	13.5888	10.9496	20.3588	20.1752	19.1102
AI846148	9.82388	10.1587	11.2701	14.426	8.82746	10.2169	10.0782	10.3015	10.4518
AI854703	2.1924	2.05414	2.03101	2.17571	2.30522	1.91611	1.61436	2.44796	2.11256
AI987944	6.35477	5.20418	5.18281	4.38793	4.1006	3.51994	5.567	5.45446	5.04041
Aida	16.324	19.2972	16.1336	13.0674	15.9223	16.7974	17.2213	14.7812	17.5921
Aif1l	1.97014	9.82956	2.11882	3.09774	4.27485	2.98988	10.6259	8.21875	10.8164
Aifm1	38.2403	37.9634	37.7313	29.4798	30.1623	36.9713	18.5696	20.1495	18.2089
Aifm2	9.78153	10.3326	8.21708	7.95473	10.681	6.56984	15.3727	12.9927	16.3799
Aig1	6.82553	6.27709	5.75633	7.29778	8.27085	5.12772	9.97804	10.6331	12.1195
Aim1	32.8501	20.6424	30.1446	46.9691	41.4565	42.8414	32.0633	31.2466	30.5626
Aim2	10.593	9.57262	11.8873	5.44459	5.7465	7.36361	4.35616	6.32135	4.97099
Aimp1	51.4241	59.5117	57.331	44.802	41.4509	41.3738	27.3831	39.3877	37.3916
Aimp2	88.7119	97.0846	82.3307	83.1316	83.661	104.03	55.3069	51.7116	56.7907
Aip	75.7668	75.6285	75.1385	50.8371	57.4376	58.3306	52.9162	55.2424	56.6458
Airn	1	1	1	1	1	1	1	1.3151	1
Ajuba	1	4.84662	1	1	1.11428	1	1	1	1
AK010878	7.14243	7.81757	7.50781	7.41874	8.66965	9.86659	4.62286	5.46148	4.43612
Ak1	42.909	24.7456	31.7193	16.8964	11.3511	20.8093	2.05424	2.94274	4.26897
Ak2	152.163	157.816	150.936	152.059	133.959	213.019	88.5842	80.7344	88.8492
Ak3	30.3479	34.233	27.3683	37.3785	41.7057	32.4689	47.031	49.2727	43.7492
Ak4	1.48055	3.76415	1.94273	12.6533	14.9269	6.54667	6.11878	7.05112	7.56517
Akap1	15.8794	17.0027	16.7038	14.6341	13.5488	18.1555	9.43998	8.96203	8.56802
Akap10	11.5946	12.4289	11.8759	9.82808	9.87521	9.10008	10.9315	11.2245	9.55404
Akap11	3.97822	5.59805	4.15194	4.72274	5.07135	5.8551	5.46731	6.78583	5.57771
Akap12	19.2592	34.7695	19.2613	10.3647	12.1006	12.3454	34.4573	29.4764	32.1902
Akap13	23.8134	16.9509	22.9549	20.5253	20.5961	21.6767	23.6246	21.9452	20.6161
Akap2	1.00454	3.54128	1	1	2.02189	1	4.12995	3.86287	5.65563
Akap7	1.51811	1.24533	1.69459	1	1	1.20907	1	1	1.12452
Akap8	30.5524	33.4748	37.8505	28.0178	25.7324	36.1456	16.9448	20.1001	19.6132
Akap8l	14.624	16.6644	18.7895	15.7638	15.2931	15.507	21.2036	24.6492	25.9805
Akap9	4.09356	4.61318	4.31378	2.96925	3.71676	2.69365	4.31925	5.70933	5.66717
Akip1	33.5594	38.7778	34.9867	24.2846	24.1268	31.5278	22.7927	22.8049	18.3352
Akirin1	70.091	62.75	68.8378	70.6259	64.7714	63.2827	68.7803	71.89	68.8947
Akirin2	38.0367	32.88	40.0421	41.8118	40.9148	44.6649	41.0011	42.7704	41.1622
Akna	48.8299	39.212	46.8735	36.9049	32.4113	36.3868	33.4968	34.4919	30.3427
Akr1a1	325.632	296.954	308.165	349.863	330.744	300.776	308.266	298.352	319.434
Akr1b10	17.6737	14.3737	16.9992	12.7266	12.3957	14.0769	6.30294	5.18428	8.43478
Akr1b3	6.86573	10.0058	15.5807	8.32744	10.0866	10.1997	12.5124	4.6949	3.79554
Akr1b8	20.1006	18.2374	16.7723	26.3395	36.4141	19.526	42.1215	51.3309	46.1957
Akr1c12	155.023	131.631	137.652	131.9	92.5139	103.067	91.0432	76.6237	81.2132
Akr1c13	278.79	250.621	275.508	273.186	197.558	245.641	149.936	149.515	164.869
Akr1c14	1	1.05515	1	1	1	1	1	1	1
Akr1c18	4.77565	22.6406	2.28948	195.104	321.214	106.463	623.392	468.621	730.818
Akr1e1	29.2197	25.5847	29.5768	15.7648	18.4814	21.7753	12.2806	14.7427	12.8983
Akr7a5	9.54169	11.1547	8.31851	7.92277	6.84348	7.61688	5.98619	6.21789	5.80364
Akt1	189.629	192.225	195.843	199.607	185.024	211.736	138.81	139.122	147.679
Akt1s1	15.8757	17.1931	15.1966	13.9793	12.0911	12.926	11.3447	11.0543	11.0126
Akt2	36.7335	38.1503	34.6001	45.4539	45.1614	48.2002	36.0548	37.8564	37.9853
Akt3	1.52167	1.90459	1.73487	2.49628	2.45712	2.40903	3.65871	3.38921	2.89841
Aktip	22.6412	18.8889	21.3753	12.2768	13.3017	14.5829	12.0138	13.535	11.081
Alad	10.0962	13.2683	9.8403	11.7075	12.0352	12.8295	13.5849	19.3928	14.9207
Alas1	28.8537	29.4519	24.0003	26.1525	25.8206	23.7183	23.6551	27.1857	23.9375
Alcam	8.33757	5.0025	9.13134	5.16859	4.53037	8.9772	7.64834	7.2913	5.48902
Aldh16a1	19.7089	20.8667	18.8567	18.2827	18.6856	18.0183	14.6395	18.5816	16.5037
Aldh18a1	30.1793	29.6775	27.9107	55.0196	57.5011	39.709	52.5407	58.4022	47.3482
Aldh1a2	1	16.7066	1	1.42281	9.67314	1.05923	2.48847	4.88072	3.5877
Aldh1a3	1.52527	1.38413	1	1	4.01749	1	1	1	1
Aldh1b1	6.68705	4.84197	6.10216	5.28886	4.88473	6.10759	3.75154	4.44095	5.31045
Aldh1l1	1.24802	1.32301	1	1.79354	1.00665	1	1.25886	1	1.51327
Aldh1l2	1	1	1	1	1	1	1	1.35833	1.39239
Aldh2	76.4781	77.4922	75.1499	35.6408	34.909	32.9585	35.5447	41.9964	43.9186
Aldh3a1	57.6956	46.3062	56.246	8.78555	13.8029	15.0032	1	1.4932	1.8232
Aldh3a2	25.6365	20.4244	22.8066	12.5918	15.3704	12.6447	18.7215	17.3626	17.0762
Aldh4a1	13.7202	10.0913	11.2974	8.95012	6.6216	9.68297	5.76973	6.68138	5.90046
Aldh6a1	4.40786	4.08821	4.24165	1.77907	1.64935	2.20437	3.05264	3.43889	2.97029
Aldh7a1	12.4443	11.0416	11.2346	8.91766	12.0092	9.95139	6.28219	7.23805	7.27286
Aldh9a1	30.5818	26.2196	31.3682	43.6208	44.2061	44.792	33.5483	32.2836	34.0973
Aldoa	878.597	1079.42	813.246	1439.44	1678.52	978.212	1635.31	1929.92	1735.11
Aldoart1	3.16951	3.838	2.81326	5.70157	5.95096	3.47907	5.46327	7.34415	6.02819
Aldoc	5.91308	3.27268	5.58246	14.5299	14.783	4.24448	9.98635	9.48305	9.53303
Alg1	12.0894	12.358	13.1332	11.4406	10.5482	11.6106	8.82176	10.7734	10.6023
Alg10b	2.73957	3.23254	2.44097	1.90231	1.91057	2.57063	1.24977	1.6939	1.19023
Alg11	4.52173	5.70724	5.32595	4.5692	4.99929	4.13938	5.27171	5.88436	4.38276
Alg12	5.89782	5.01017	6.09156	6.31955	5.71085	5.05908	4.72908	5.69658	4.75096
Alg13	3.78748	4.45384	4.26715	4.87289	4.47524	3.76077	2.40991	3.08733	2.4433
Alg14	11.3469	13.7463	10.7832	9.27586	10.1731	6.49916	8.2738	9.47897	8.65771
Alg2	23.0554	22.1668	22.1332	24.5079	19.5931	17.0535	25.9964	26.7612	23.7232
Alg3	28.5674	31.9693	28.1447	18.621	20.4194	19.1519	16.5291	16.7338	15.8009
Alg5	45.2777	53.6761	46.3739	56.7002	60.997	53.8345	68.1718	57.3702	59.9114
Alg6	4.28077	5.89973	6.03677	2.90247	3.29128	3.19159	2.22481	2.25787	1.72663
Alg8	31.9364	39.2489	30.4731	19.8806	22.866	22.8612	15.7885	15.2912	13.4109
Alg9	28.2147	24.8659	28.6447	24.3891	27.2838	21.8989	25.1827	24.5709	26.7866
Alkbh1	8.87211	9.66237	9.98561	9.87003	7.89065	14.3819	8.17026	9.1903	8.84711
Alkbh2	7.99484	9.65116	8.8997	10.7666	8.58568	7.91665	7.38812	8.55353	7.93402
Alkbh3	13.7926	15.8042	19.5586	14.5964	14.149	16.0788	13.8026	14.477	13.4148
Alkbh4	14.512	13.1114	11.4817	16.2271	13.1324	11.8103	11.3201	15.6752	11.4733
Alkbh5	15.7207	16.3391	14.7366	21.5796	21.3963	19.0325	18.3528	18.2265	17.5572
Alkbh6	29.1863	32.5694	32.5068	17.6776	16.9466	17.14	17.7912	22.3097	18.1345
Alkbh7	17.1104	20.8071	14.9311	11.1779	12.3831	11.6115	17.7567	14.7118	13.1085
Alkbh8	9.86892	12.1922	11.4592	7.84029	8.19601	8.67815	5.3661	6.16729	5.50208
Alox5	43.6782	51.791	39.4056	13.4913	17.2097	6.851	67.5659	65.3537	47.4668
Alox5ap	2.04105	3.56378	2.76774	2.14315	4.21219	1.56834	3.9755	6.17608	5.67487
Alox8	1.02442	1	1	8.0031	3.23517	1.95405	1	1.01716	1
Alpk2	1	1	1	1	1.07344	1	1	1	1
Als2	7.59584	7.67838	8.64308	12.7947	8.74671	12.9003	9.10383	8.00479	9.45571
Als2cl	1	1	1	1.15181	1	1	1	1	1
Alyref	228.522	261.623	241.285	226.333	201.376	284.353	140.181	139.549	138.369
Alyref2	1.40338	2.23057	2.15993	1.95683	1	1	1.88754	1.629	2.88705
Amacr	3.67517	3.89701	3.56757	3.35573	2.24869	3.79909	1.83469	1.92258	1.97749
Ambra1	12.4821	11.7608	13.7222	10.6235	8.93427	11.4941	10.0928	10.6481	9.77963
Amd1	7.37926	7.13775	1	1	1	21.6621	13.7402	1	1
Amd2	40.1422	44.5545	45.86	45.0374	42.1673	27.3645	8.45569	24.0213	19.9189
Amdhd2	15.514	15.3986	14.859	22.8794	15.4076	19.754	9.12532	12.1322	9.15101
Amfr	90.0078	80.5533	85.7199	82.7113	82.5824	77.0163	109.204	102.411	116.317
Amica1	1	1	1	1	1	1.5449	1	1	1
Amigo1	1.21413	1.39942	1.42898	1.16156	1.13716	1.68399	1.5133	1.18089	1.85193
Amigo2	1	1	1	1	1	1	1	1	1.18307
Amigo3	5.78808	3.61329	4.64393	7.66853	7.0596	4.94281	4.67156	6.24783	7.68793
Ammecr1	2.62712	4.74901	2.8167	3.65235	6.00577	5.00344	9.87732	11.2857	9.03951
Ammecr1l	12.5568	11.9039	10.5199	9.51869	10.3973	9.08263	10.9948	9.68455	9.46383
Amn1	12.2461	12.0619	10.2631	7.96008	6.97144	7.26733	12.6923	14.0722	11.5123
Amotl2	1	3.93319	1	1	1	1	1	1	1
Ampd2	46.4411	41.5888	42.6714	47.1409	40.079	47.7495	32.1825	35.4324	35.3675
Ampd3	1.38311	2.19667	1.54363	1	1	1	1	1	1
Amph	11.4576	16.5319	13.3388	2.7539	2.68292	3.07416	9.00472	7.48691	8.02351
Amz1	1	1	1	1.77232	1.31448	1.75924	1	1	1
Amz2	6.1628	7.4594	5.91995	7.39878	10.9916	6.48261	12.8298	12.9764	12.1862
Anapc1	29.4652	28.5392	28.9269	28.6087	26.5789	31.2682	21.665	21.9132	23.5608
Anapc10	10.0628	9.37224	10.8002	9.13445	7.5917	8.73993	6.24945	6.42532	6.30625
Anapc11	15.8827	16.3084	13.976	19.3937	16.4997	14.5773	14.2567	15.1136	13.413
Anapc13	97.6897	106.488	88.76	69.8953	64.4216	66.3627	58.6594	50.8609	56.6058
Anapc15	35.0064	43.9898	39.684	37.2163	37.6709	51.8533	18.2359	24.3956	20.8139
Anapc16	41.736	40.7606	41.5444	40.4768	36.3187	42.4331	23.9165	25.0067	25.6718
Anapc2	71.6753	64.5178	61.9057	58.7595	60.6588	59.0322	69.1916	69.3077	69.5024
Anapc4	49.312	45.9778	50.7073	55.4057	49.5801	55.7604	40.5432	45.5443	42.3787
Anapc5	157.007	144.372	153.143	112.776	102.37	135.423	64.183	69.5279	74.4608
Anapc7	16.4368	15.4117	14.216	14.3377	14.3343	15.0098	11.5335	12.5073	11.5916
Ang	1	1.42211	1.21782	1	1	1	1.91331	1.44671	1.33972
Angel1	3.30899	2.43876	3.51263	3.00616	2.55621	3.12086	1.61964	2.04138	1.83107
Angel2	25.489	27.0948	26.9235	17.815	16.9038	20.1797	15.9503	16.5632	16.0907
Angpt1	5.11268	1.08602	2.94946	1	1	1	1.68569	1.10834	1.22549
Angptl2	1.9453	3.20382	1.59814	14.3924	7.59035	18.4616	1.24696	1	1.20899
Angptl4	2.92577	11.5694	5.76586	7.51519	7.52309	8.08679	2.4377	3.31336	3.99221
Angptl6	1.5919	2.51017	2.17394	3.79542	3.5377	2.55908	2.74007	3.54705	4.05372
Ank	8.33143	8.68804	8.83357	7.8248	8.02098	8.39381	9.2203	8.77835	7.79305
Ankfy1	20.4274	17.9628	20.5909	18.3068	16.4272	18.183	16.9223	14.7617	17.2035
Ankhd1	9.60327	9.00602	10.6702	8.25148	8.2265	8.68123	9.36618	9.8345	8.3123
Ankib1	29.6703	27.1918	29.7277	23.0213	25.2556	22.0157	28.8092	29.1571	31.7493
Ankle1	2.37186	3.24405	3.85519	2.42245	2.22571	4.81067	1.42186	1.42384	1.886
Ankle2	19.349	15.293	17.3905	14.0804	11.538	14.5793	11.3255	11.0502	12.0795
Ankmy2	8.34384	8.43744	7.89581	3.20624	4.80211	4.03821	5.42784	6.09935	5.04344
Ankra2	10.4556	11.0712	12.3713	8.97407	6.99138	7.57146	9.46854	10.0631	10.2168
Ankrd1	1	2.3836	1	1	1	1	1	1	1
Ankrd10	25.1541	23.582	26.8247	24.9377	16.1641	28.2869	8.81448	10.7436	11.281
Ankrd11	11.8291	13.6191	14.4227	16.3056	14.481	14.4748	12.2917	12.7307	14.255
Ankrd12	4.29953	3.46541	3.63691	2.77358	2.26338	2.9343	2.31154	1.92352	1.89052
Ankrd13a	190.767	157.459	191.003	143.756	127.002	154.431	93.0203	96.8965	100.637
Ankrd13b	7.16895	5.83138	7.17378	12.5705	10.5629	14.6644	4.69669	5.54449	4.50942
Ankrd13c	24.3949	22.0388	28.9227	20.2263	22.4807	23.4436	18.6646	18.1138	19.6105
Ankrd13d	2.51577	1.96653	2.48132	3.92678	2.91237	2.78012	1.6573	1.76473	2.81878
Ankrd16	1.80881	2.60687	2.9881	1.68789	2.52779	2.56971	2.3603	1.80828	1.69317
Ankrd17	11.7107	13.6992	11.9933	9.78068	11.9336	11.1991	11.8807	12.0565	12.4986
Ankrd23	1	1	1.24107	1	1	1.11404	1	1	1.0399
Ankrd26	2.49837	2.49311	2.74933	1.5869	1.82664	2.63506	1.27167	1.34127	1.15383
Ankrd27	30.8368	29.5909	31.7826	26.1777	24.3861	28.5906	22.4551	23.4332	25.9601
Ankrd28	5.03767	5.86713	6.2391	8.12847	6.64696	9.4841	6.01066	5.92633	6.25938
Ankrd29	1.96826	1.86556	1.93889	1.25796	1.28922	1.23249	1	1	1
Ankrd33b	3.15006	1	2.46214	1.63931	1	1.55851	1	1	1
Ankrd35	1	1	1	1	1	1	1.92405	2.78668	2.10671
Ankrd36	1	1	1	1.72629	1.29242	1.24595	1.13589	1	1
Ankrd37	9.19727	13.3643	7.9094	28.9612	28.9347	14.9633	21.8583	22.2749	21.4754
Ankrd39	6.22161	6.11518	6.39624	5.86534	4.87347	5.07555	3.37038	5.71844	4.56598
Ankrd40	29.3554	29.4618	28.1177	21.8904	22.129	23.9187	19.5913	18.7192	17.7928
Ankrd42	1.43232	1	1.03998	1	1	1	1	1	1
Ankrd44	19.1167	14.5097	20.5354	23.6555	20.6067	26.6773	12.935	15.4896	14.0471
Ankrd46	11.5935	13.8717	12.8143	9.04585	8.86957	9.58784	14.7663	14.8735	13.7412
Ankrd49	10.568	11.0558	11.0771	6.75295	6.13618	10.1751	6.96845	3.95191	4.45357
Ankrd50	11.7189	9.11276	12.1121	5.42434	4.22092	5.75803	6.22419	6.80422	6.60615
Ankrd52	3.77984	4.15486	3.84471	7.1123	5.64657	5.63732	4.36407	4.89582	4.51916
Ankrd54	21.7267	23.7454	21.7789	27.2582	20.9894	27.2842	21.3079	26.1417	22.1036
Ankrd6	2.09266	2.44851	1.17776	1.59722	1.58762	1.19403	1.42949	1.7555	1
Ankrd9	13.6775	12.8915	10.3676	4.41765	2.70471	2.91919	2.02392	1.79407	2.03862
Anks1	4.08161	4.62879	3.90876	6.19712	4.52008	4.5922	6.55937	6.42043	7.0677
Anks3	3.62901	5.11099	6.89563	5.35912	4.72421	5.35806	3.04482	3.41199	4.25973
Anks6	1.75021	1.50447	2.1404	1	1	1	1	1.50202	1
Ankzf1	6.71357	10.8305	9.03857	6.05842	6.99625	6.03973	7.1852	7.89919	7.74153
Anln	5.2205	11.5964	5.7082	7.34761	7.30571	8.12906	4.00202	4.62765	4.05113
Ano10	15.9805	14.3409	14.565	15.1142	13.6969	14.6369	16.9383	14.1794	14.4127
Ano6	19.5837	22.9273	16.8319	13.7152	14.6779	14.273	15.1222	13.8192	14.0807
Ano8	16.1601	12.6361	16.331	10.0207	9.00591	8.83632	10.1616	8.32253	11.1341
Anp32a	15.121	43.2259	13.5605	11.5314	14.3364	17.5804	11.0244	9.15893	8.82167
Anp32b	189.711	267.399	226.719	152.728	186.61	263.805	145.625	140.883	135.261
Anp32e	141.402	123.157	145.224	115.816	102.39	165.249	60.0105	53.293	56.8816
Anpep	33.3621	16.9535	17.3207	3.29628	5.53285	2.06306	18.6011	15.601	12.9572
Antxr2	6.81649	5.80392	7.40372	6.31782	5.4156	6.93959	5.25734	4.27227	4.10652
Anxa1	32.673	60.9174	33.5838	15.1075	16.3294	11.6477	65.8677	53.039	56.5554
Anxa10	1	1	1	1.31561	1	1	1	1	1
Anxa11	43.3187	43.3483	43.4771	55.4871	51.4059	45.1568	64.5455	60.6071	60.9471
Anxa2	193.539	137.707	159.244	656.436	543.665	467.595	356.868	315.693	362.421
Anxa3	1	11.814	1.22707	1	3.19402	1	1	1.15437	1.50397
Anxa4	29.0829	27.6457	28.9751	46.6598	42.4881	42.0075	66.0769	55.6206	61.9835
Anxa5	123.27	133.595	102.747	176.728	221.749	111.827	378.501	361.997	341.826
Anxa6	213.978	169.692	223.105	217.209	210.29	232.743	150.702	138.064	144.235
Anxa7	51.2838	48.2352	45.0823	59.859	56.3723	49.2268	48.2153	48.9839	51.9739
Anxa8	1	1	1	1	1.30611	1	1	1	1
Anxa9	1.28333	1	1.62523	2.91942	2.32215	2.61774	1.34995	1.58494	1.53825
Aoc1	2.93119	1	2.00321	1	1	1	1	1	1
Ap1ar	23.3753	26.8817	28.5436	22.8905	19.9369	32.7928	13.9762	13.0936	15.7195
Ap1b1	33.8431	32.5758	33.4092	43.2159	40.262	36.335	35.2099	37.4338	37.7486
Ap1g1	23.0441	20.756	21.7624	21.1288	21.411	23.3569	22.055	21.7742	20.4371
Ap1g2	37.3279	28.9285	38.679	23.7174	22.9997	25.6517	18.1645	20.0923	19.3703
Ap1m1	81.7416	86.4895	87.5367	73.8185	81.3883	79.9406	69.834	70.0654	71.5336
Ap1s1	121.938	134.396	110.306	91.7586	93.4545	108.254	72.183	80.2103	83.7209
Ap1s2	3.70111	3.68895	3.3819	3.13885	3.12715	4.65942	1.91187	2.45235	2.16601
Ap2a1	34.8539	33.67	35.1434	34.7604	29.2317	29.1989	25.139	25.0823	25.9421
Ap2a2	27.7328	30.3279	25.825	25.6446	24.4665	25.3865	20.8036	20.6543	19.6205
Ap2b1	34.2409	29.6121	32.4079	32.7119	33.2145	27.3244	35.2042	33.1296	33.5976
Ap2m1	377.766	354.991	346.457	329.706	324.27	313.888	337.563	357.567	337.296
Ap2s1	282.423	254.23	246.888	266.813	228.144	211.037	194.059	229.051	198.203
Ap3b1	28.8032	27.9046	28.958	28.0278	27.8432	27.1657	28.4119	28.6597	30.0891
Ap3d1	19.6186	20.1703	22.9459	23.5866	23.2712	24.8147	22.732	23.5729	23.7127
Ap3m1	24.5298	22.7119	27.0525	22.6821	25.0683	27.2737	16.916	20.9117	19.4168
Ap3m2	2.03051	1.84718	1.94934	2.15965	1.6336	1.20416	1.87703	1.80136	2.01654
Ap3s1	141.889	125.249	123.432	155.14	154.864	158.017	129.604	140.11	131.524
Ap3s2	10.5363	10.4594	9.52106	7.76793	8.23033	7.60645	7.55857	6.39502	6.33623
Ap4b1	17.2146	15.2668	16.5928	14.2844	12.3151	15.4581	10.8432	12.3978	11.7066
Ap4e1	4.25509	4.53389	4.33349	5.29621	5.21493	5.23121	4.19123	5.52872	4.65917
Ap4m1	2.3759	2.46076	2.59735	1.7533	2.08744	2.05657	2.05412	2.48179	2.04213
Ap4s1	17.7435	20.9315	17.1153	16.1807	17.9727	19.1822	11.3232	15.5425	15.2742
Ap5b1	6.37627	6.58157	5.50647	5.19654	3.96167	3.77867	5.29052	4.61976	6.95323
Ap5m1	8.94629	8.97829	11.6471	7.33165	7.20359	6.85359	8.09884	7.29101	8.64507
Ap5s1	6.53029	7.34102	5.49159	7.26969	5.34959	4.5718	4.25626	6.1099	4.75818
Ap5z1	3.74899	3.2051	3.80063	3.90311	3.22514	3.72566	3.40877	3.53079	3.44106
Apaf1	28.4542	27.3954	29.4954	41.6119	41.0514	35.0598	47.7888	50.3073	47.2151
Apba3	22.4253	21.1436	21.3948	25.5579	21.1312	17.2712	22.8546	27.6126	26.8362
Apbb1	2.43625	3.43873	2.79987	3.77661	4.78592	2.46236	7.06393	6.74323	7.56491
Apbb1ip	8.32445	9.35413	10.111	3.67486	6.13799	5.88333	4.3672	5.8541	4.67535
Apbb2	11.4215	14.6426	13.8967	3.27739	4.13861	2.38315	5.62122	5.83397	6.18515
Apbb3	2.54317	2.70985	2.66133	3.45513	2.03334	3.74768	2.59155	2.05613	1.84029
Apc	3.49584	3.73573	3.81112	3.65579	3.70965	3.9118	3.45313	4.37672	3.0064
Apc2	1.33277	1	1	1.43286	1	1	1	1	1
Apeh	24.0849	25.8282	25.445	20.1357	20.2591	22.694	15.3431	20.5662	17.402
Apex1	25.9551	27.0141	27.9268	34.8344	25.5543	35.6234	17.1218	16.2744	17.2389
Apex2	9.31036	10.1045	10.1982	10.335	8.74255	9.63675	6.4674	7.01654	6.52804
Aph1a	16.321	17.7691	18.1427	24.122	23.3517	20.4033	18.9038	19.8416	20.9033
Aph1b	1	1.60471	1.5027	1.66767	1.04657	1.71217	1.82041	1.80197	1.27364
Aph1c	1	1	1	1.05131	1.06043	1	2.77705	2.40995	2.24336
Api5	143.63	164.284	146.037	131.897	148.742	141.226	186.953	202.113	195.346
Apip	22.6632	30.3597	23.8398	16.5469	18.8032	19.9562	22.7604	25.6545	23.1748
Apitd1	17.6696	20.2937	16.5248	11.1322	9.18174	17.3017	3.91641	5.53108	5.99245
Aplf	4.82343	4.79942	4.40962	3.20283	4.28009	4.28805	5.22339	6.67559	5.25132
Apln	1	1	1	1	1	1	1.63615	1.59415	1.10561
Aplp1	17.8642	19.5925	14.5545	11.7378	14.3358	7.46925	36.6125	30.6055	31.0573
Aplp2	72.4614	75.9572	70.5838	36.5084	42.6991	39.8205	137.241	159.416	148.486
Apmap	49.893	44.071	50.4043	27.4423	35.7809	32.7261	41.2455	40.0944	37.6848
Apoa1bp	67.0235	57.9334	60.355	39.0569	42.0136	37.7517	47.4151	54.4146	50.195
Apoa2	1.85492	1.78744	1.59602	2.62899	1.62487	3.06071	2.76348	2.94674	3.29069
Apobec1	2.92153	2.92626	2.37419	2.15789	1.44556	2.35135	1.11047	1.63807	2.20061
Apobec3	73.0499	75.5821	77.2376	76.7949	73.1238	85.5912	74.0695	63.035	70.1778
Apobr	8.49941	5.14764	10.0092	13.5301	13.4357	12.1884	8.42197	9.2034	7.81676
Apoc4	1	1	1	1	1	1.17706	1	1	1
Apoe	1.64422	1	1	4.12894	1.2348	11.8735	1.53183	2.23888	1
Apol7b	1	1	1	3.7255	2.82492	3.95481	4.50478	2.47943	6.31597
Apol7e	1.20648	1.19762	1.83144	8.56635	5.78841	9.04366	8.99677	5.65465	13.518
Apol9b	1	1	1.26824	1	1	1	1	1	1.00191
Apoo	46.4701	46.1227	50.1892	34.3183	35.1221	54.9549	15.839	20.0672	15.8968
Apoo-ps	1	1	3.81328	5.99568	2.79409	1.40049	6.13698	1	3.23353
Apool	28.9986	27.5292	31.0088	19.5397	21.6013	23.423	17.1655	19.3006	19.5968
Apopt1	20.3049	24.8803	21.8458	17.6883	17.7989	16.328	14.9021	16.2387	13.466
App	29.0658	15.7197	18.5038	21.4932	9.16814	20.3513	3.04015	2.0389	4.67104
Appbp2	50.5923	44.186	48.4246	42.3618	42.4713	44.0025	38.7256	40.2924	38.3168
Appbp2os	1.46318	1	1	1	1	1	1	1	1
Appl1	8.91483	7.44342	10.3345	9.40409	10.0942	10.0581	7.75224	7.28541	7.88141
Appl2	4.77806	4.36191	4.99206	1.85897	2.85192	2.30401	2.55084	4.47602	3.90446
Aprt	419.536	394.238	437.62	487.695	486.961	461.226	265.135	294.63	310.134
Aptx	3.86461	3.36389	3.40537	3.24232	2.52941	2.91452	2.54098	2.66093	2.53552
Aqp1	1	1	1	1	1.74175	1	1	1	1
Aqp11	1	1.25238	1	5.05225	10.4086	1.6598	30.6379	35.5278	33.6707
Aqp3	1	1.12313	1	1.47675	2.2901	1.04198	46.5193	45.9489	38.7285
Aqp5	1	1.33216	1	1	1	1	1	1	1
Aqp9	2.88294	8.73773	3.10428	123.251	186.997	81.0179	212.336	251.906	199.108
Aqr	22.9412	25.2527	24.6705	19.7589	19.156	23.1152	14.2516	14.8385	12.8698
Ar	4.87957	4.68509	5.19339	4.39536	3.14877	3.67172	7.1527	6.26057	7.38183
Araf	55.4154	52.1246	57.9746	46.4286	43.7207	53.8863	37.3313	34.444	42.1592
Arap1	29.5986	23.8245	25.5123	27.8561	24.069	22.1237	26.2094	27.1455	24.8512
Arap2	14.0993	13.7715	11.4162	4.47772	5.82439	5.12055	19.6741	21.3536	26.6606
Arap3	1.64786	1	1.11435	1	1	1	1	1	1
Arcn1	143.813	148.575	147.342	142.257	145.847	150.179	145.656	150.845	143.774
Areg	37.2197	39.2621	27.1937	284.273	324.96	247.806	185.454	208.916	248.665
Arel1	11.1423	12.0222	11.0365	11.0963	14.2016	12.8363	17.5665	18.1219	21.3489
Arf1	382.74	387.254	369.672	407.229	440.101	394.518	457.144	466.955	439.477
Arf2	9.86644	12.308	12.2196	22.488	18.239	21.1452	21.7909	24.4394	29.794
Arf3	53.3127	44.9755	50.4364	59.1994	48.8516	59.0964	57.979	44.6654	53.2015
Arf4	143.189	188.846	137.354	149.692	197.745	110.117	277.972	284.241	268.722
Arf5	183.455	162.643	169.887	245.242	204.359	181.972	224.659	246.316	249.441
Arf6	51.3366	55.6609	52.5917	76.5999	77.2758	69.8551	66.5004	68.6868	64.5749
Arfgap1	22.3324	25.5614	22.7297	20.0235	25.2112	22.3159	34.563	34.3971	35.2821
Arfgap2	47.1003	47.738	46.8379	33.3825	32.0419	41.7143	27.8706	27.949	29.7627
Arfgap3	21.7197	25.7232	23.8487	28.4208	30.7712	18.5419	42.0367	50.5553	43.3016
Arfgef1	22.6966	22.8026	25.2734	19.576	22.229	22.8603	17.791	22.588	21.1125
Arfgef2	7.45284	7.97864	8.3896	8.79823	7.48606	9.18081	7.63442	7.98875	7.30104
Arfip1	31.6331	28.3245	28.1709	29.4999	28.8224	26.927	29.7194	29.8607	28.8098
Arfip2	12.0173	10.219	10.8017	13.1297	12.8042	11.2585	8.37691	11.3672	11.9387
Arfrp1	16.4252	15.7534	15.9491	13.929	15.478	18.5081	10.9564	10.2276	11.9655
Arg1	111.038	177.528	71.7735	295.207	498.439	102.314	1093.14	1217.89	1092.43
Arglu1	15.7617	21.5089	18.9343	17.0243	13.6901	17.4194	9.23369	10.4422	10.9324
Arhgap1	62.9455	63.2468	60.4586	68.9103	67.4572	60.94	60.6828	63.131	59.5883
Arhgap10	4.08278	5.60969	5.26877	5.07382	5.77252	6.9639	4.67852	4.70773	5.58676
Arhgap11a	23.77	25.7215	23.5957	14.8548	15.7191	22.9592	9.08468	10.2966	10.3184
Arhgap12	6.21629	6.07946	6.67391	7.90275	6.12392	7.24168	8.13274	7.76531	8.99005
Arhgap15	29.4777	30.4186	32.0178	20.358	23.9133	22.2819	15.3229	20.3381	14.961
Arhgap17	10.4921	10.7872	11.5042	12.0039	11.385	12.1286	13.761	13.8009	13.3049
Arhgap18	17.9677	16.9963	18.6044	38.3216	39.5297	24.868	48.1396	45.7485	51.227
Arhgap19	12.2528	14.2769	11.8038	9.86477	10.2498	14.9039	6.55057	6.69033	5.98093
Arhgap21	8.08471	7.54893	9.28613	8.35282	7.82282	8.63173	7.81254	8.23076	8.63955
Arhgap23	17.8751	13.6117	15.0114	11.1136	7.57135	9.58055	4.33543	3.93733	3.79732
Arhgap25	17.5189	13.4238	16.1338	15.3641	13.1305	13.2032	13.6715	11.6323	13.031
Arhgap26	6.02331	5.42603	6.11216	3.68435	2.1874	3.72491	2.73377	2.25744	2.91897
Arhgap27	11.3196	12.4402	15.9825	15.1631	10.9475	11.5102	10.4235	10.3155	9.75481
Arhgap27os3	1.26638	1.03979	1.06095	1.40864	1.24959	1.08412	1	1.06116	1
Arhgap29	1	7.05608	1	1	1.83353	1	1	1	1.02772
Arhgap30	50.4999	42.3115	60.1647	56.7926	56.7018	60.6967	62.9678	56.1918	63.1441
Arhgap31	7.6392	6.5969	8.23065	5.72163	4.24355	5.84555	4.47974	3.69335	4.52923
Arhgap32	1.79954	2.45354	1.85815	1.03791	2.36895	1.38097	3.46307	3.78812	3.72563
Arhgap33	1.09253	1.02405	1.33463	1.0659	1	1.1523	1.03805	1	1.05301
Arhgap35	4.31269	5.5696	4.38248	2.08922	2.40965	2.51882	2.70176	2.20319	2.29138
Arhgap39	1	1.24929	1.32924	2.59647	2.62982	2.40556	2.23387	3.22824	3.57534
Arhgap4	7.81034	7.36491	8.55858	4.88084	6.93306	6.33346	8.14709	10.5853	8.64349
Arhgap42	1	1	1	1	1	1	1.53431	1.41863	1.16731
Arhgap5	8.2773	6.37978	5.18729	6.15412	7.01246	5.80622	4.54557	3.94953	4.21155
Arhgap6	9.4221	4.48202	8.21891	8.78365	2.90587	8.5591	1.6902	1.27773	1.88671
Arhgap9	63.9136	66.9844	67.6839	53.0097	49.5873	54.0392	48.0628	57.0881	52.5335
Arhgdia	326.947	321.645	318.8	310.633	303.449	330.029	260.541	269.402	244.414
Arhgdib	711.678	706.404	752.952	492.684	548.604	614.542	336.129	350.697	324.972
Arhgdig	5.52208	9.3484	7.46979	36.9513	35.3963	27.8862	16.5505	17.3023	16.233
Arhgef1	105.401	107.116	121.18	114.012	99.634	104.736	84.6459	96.9094	94.7431
Arhgef10	1	1	1	1.03364	1.57819	1	1	1.1454	1
Arhgef10l	23.6047	14.4843	19.6683	19.4156	9.52932	16.4307	2.56235	2.12238	3.08588
Arhgef11	2.98462	3.51538	3.76211	3.54551	2.86952	2.19515	3.50446	2.98279	3.11911
Arhgef12	1.52629	1.68585	1.991	3.18294	3.70857	2.62748	8.51681	8.25121	9.36316
Arhgef17	1	1.22556	1	1	1	1	1	1	1
Arhgef18	3.32455	3.75665	3.24851	3.85007	1.92059	3.30875	2.10442	2.43455	1.89497
Arhgef19	1	1	1	1	1	1	1.89796	3.25478	1.9352
Arhgef2	23.4072	22.9814	25.256	25.1552	23.5361	27.7403	23.0423	20.8097	23.9139
Arhgef25	2.60846	2.92012	3.1728	2.98547	3.94331	3.49055	2.49097	3.96372	3.09725
Arhgef3	24.6862	26.6868	24.2446	6.40073	8.94316	7.62353	19.8552	20.1687	23.4984
Arhgef39	6.07277	7.93279	5.01734	4.42748	3.46616	6.77454	3.39467	3.44939	3.18825
Arhgef4	1.52994	1.32598	1.65745	1.25133	1	1.10995	1	1	1
Arhgef40	2.74314	2.79315	2.30465	1.44252	1.7575	1.11455	3.39018	4.13143	3.79419
Arhgef5	1.59971	2.46698	1.82194	1.42248	1.93087	1	7.05972	6.03213	6.79832
Arhgef6	98.872	81.8096	113.377	39.9712	34.1533	51.5124	26.3947	26.3009	29.0367
Arhgef7	3.33971	2.98598	3.19518	2.99286	3.66702	3.62848	3.12798	3.19264	2.39674
Arid1a	10.4184	12.3947	11.6039	8.86573	8.43372	9.90783	8.0409	8.8518	8.42607
Arid1b	8.92071	9.75911	9.99365	7.9374	8.28082	8.56826	8.75505	10.1024	10.4914
Arid2	6.05594	6.17116	7.48882	6.78936	6.49094	7.99641	5.67766	6.02693	5.45954
Arid3a	3.49999	3.90864	3.3855	9.80125	10.727	7.26408	10.2462	10.4351	11.1721
Arid3b	10.2961	8.71874	10.5822	6.90913	7.01522	7.80742	6.59951	7.98198	7.35241
Arid4a	9.91914	10.5044	10.2089	17.719	20.6179	14.3287	16.8268	14.9498	20.6442
Arid4b	6.37951	6.07212	7.20588	4.53446	4.3376	5.93098	5.56549	5.06953	6.40132
Arid5a	17.584	8.83513	21.3786	23.7555	11.7323	24.3479	10.1367	11.2402	11.0243
Arid5b	5.41828	5.22798	6.53155	10.7086	9.83723	9.86322	9.20154	7.89373	10.3925
Arih1	19.0735	16.4526	19.0662	20.4963	21.0111	21.5082	21.7604	21.1929	20.5471
Arih2	24.2577	25.3932	24.1433	29.0589	28.5412	25.4761	32.2309	33.1752	34.7754
Arl1	126.994	132.963	134.331	125.979	135.942	110.826	130.979	138.737	134.178
Arl10	2.97095	3.47171	3.28141	2.47738	2.32736	1	3.73767	3.01425	3.85094
Arl11	1	1.30126	1	1	1	1	1.09336	1.99201	1
Arl13b	3.72273	2.95516	2.71546	3.34324	2.66672	2.32206	3.7132	3.59484	3.34021
Arl14	1	1	1	1	1.09025	1	1	1	1
Arl14ep	85.1571	80.6272	82.9041	84.6375	85.4459	80.7411	66.6331	66.4393	72.6462
Arl15	13.8033	10.0028	10.4705	4.09066	3.6899	5.58986	4.93843	5.4369	4.96305
Arl16	6.35881	6.73923	7.77393	6.50204	6.57207	5.41018	5.63567	6.41104	4.83569
Arl2	25.4195	29.7749	27.3323	23.987	19.6549	22.1597	12.6686	14.8916	13.5782
Arl2bp	66.8374	61.7182	79.0009	65.3394	62.0656	69.8056	61.2995	59.8756	56.408
Arl3	30.5272	28.6388	31.5692	29.412	27.163	25.2644	21.4891	21.4335	24.406
Arl4a	17.9014	19.6216	17.3773	16.6359	24.2318	21.4012	63.3916	51.3109	66.1007
Arl4c	1.89802	5.01828	2.59322	6.64356	6.53765	4.76541	12.4063	15.4178	14.0358
Arl4d	1	1.26298	1	1	1.18551	1	1	1.08043	1
Arl5a	72.8908	97.6216	71.5406	62.5995	107.705	57.9046	97.1383	123.852	95.2891
Arl5b	1.93189	2.68744	1.96388	3.85084	5.33027	2.56183	9.87068	10.0081	9.22793
Arl5c	1	1	1	1	1	1	1	1	1.25943
Arl6	9.3299	8.67152	10.6544	10.2032	7.12696	8.90679	4.12583	4.20017	4.99214
Arl6ip1	325.695	324.826	310.098	505.163	398.598	647.446	352.439	301.421	370.378
Arl6ip4	53.5549	57.4326	61.4684	49.6861	44.4111	62.7893	27.0815	31.7031	30.7069
Arl6ip5	88.3721	91.1359	93.6293	82.6992	75.5073	93.3572	70.3889	61.0815	63.275
Arl6ip6	16.3473	14.6154	16.7651	15.2124	14.9847	15.6944	12.8748	11.1583	11.5298
Arl8a	52.8563	51.7492	51.5992	45.5457	45.5233	42.7236	56.3244	50.9938	52.7813
Arl8b	37.288	34.7914	35.5357	36.7194	34.0373	41.5603	32.4552	30.5677	30.7217
Armc1	26.0892	27.992	25.8342	20.9631	21.1859	25.5593	12.7627	15.0212	13.9785
Armc10	15.6361	18.8426	16.4166	13.1072	14.0672	14.2851	11.7278	12.4044	12.0655
Armc5	14.6508	15.24	15.4243	10.3468	10.0702	10.2866	11.3161	10.5844	10.974
Armc6	17.4283	16.6662	15.5057	17.0083	13.9902	16.9261	6.64762	8.26909	9.54247
Armc7	3.58657	4.53913	3.75158	3.58308	4.45441	3.79122	3.874	3.76931	4.61189
Armc8	7.83288	8.27257	8.57527	6.09262	7.41818	9.62457	6.99688	6.73508	7.54823
Armc9	1.15604	1.45698	1.17993	1.14081	1.0302	1	1	1	1
Armcx1	2.56049	1.97091	2.04807	3.43408	2.90311	2.85736	6.23524	5.48323	6.82226
Armcx2	1.54511	2.49653	1.2609	1.00312	1.79164	1	3.69772	4.84009	4.27141
Armcx3	7.01214	10.9462	6.22039	9.65578	14.2902	6.80324	22.2915	21.0988	23.1192
Armcx4	1	1	1	1.1418	1.17029	1	3.70772	3.83831	4.36778
Armcx5	3.3507	4.00121	4.52935	2.65314	2.71012	2.96405	2.71803	2.42045	3.18318
Armcx6	1	1	1	3.05038	4.27023	3.01861	6.76181	5.20058	7.62435
Armt1	19.9405	17.653	18.4117	14.4523	13.9692	17.4488	9.30863	9.54347	10.3382
Arnt	19.582	20.4212	18.4193	15.6171	18.2778	16.0616	24.4457	20.1319	23.9359
Arnt2	5.34568	1.90047	4.8593	5.45469	2.80147	7.5868	3.05342	3.5468	3.50026
Arntl	18.4045	19.8919	20.8057	9.47362	8.71104	9.11885	14.1192	11.4794	12.1796
Arpc1a	64.4931	67.8656	59.9496	50.8548	51.5858	54.7884	59.2375	63.2736	71.265
Arpc1b	458.978	492.608	465.934	681.422	635.434	566.358	677.594	714.109	732.487
Arpc2	424.448	407.284	456.802	433.808	445.919	440.326	385.383	369.448	375.358
Arpc3	293.515	286.733	284.431	386.214	395.453	356.514	329.983	296.713	306.042
Arpc4	147.286	143.411	143.669	167.767	147.168	152.514	122.512	123.748	120.729
Arpc5	373.993	333.26	343.955	360.11	366.146	338.709	304.476	315.092	322.657
Arpc5l	67.811	64.049	65.7849	48.4241	49.3403	59.9085	34.3788	35.7794	34.0896
Arpin	3.18214	5.77157	2.59087	3.87682	5.09715	3.70455	5.77931	4.19761	5.09742
Arpp19	25.3646	29.0441	26.0194	25.7604	26.3714	27.3481	21.0622	20.2024	20.5775
Arrb1	9.79838	11.3196	10.0924	12.1394	16.2727	9.11396	26.5175	24.4572	23.2922
Arrb2	47.5747	38.9478	56.9223	31.7935	31.257	36.9691	38.1131	35.0452	35.7893
Arrdc1	28.2957	27.0916	33.2964	30.9389	24.6855	28.8655	20.5566	25.0488	25.3732
Arrdc2	2.66588	2.57572	3.7113	4.49612	2.89968	3.79308	2.61086	2.81642	2.36898
Arrdc3	4.42264	3.96774	4.78306	1.52707	1.13258	1.45813	2.5061	3.74444	2.31438
Arrdc4	4.54062	8.2052	5.14067	3.18216	3.51801	2.6469	16.2004	10.6026	10.9571
Arsa	7.93963	6.39602	7.9187	9.64189	7.59213	7.21976	8.90339	7.64939	7.62027
Arsb	3.15841	4.05042	3.56692	3.37538	3.28864	3.86525	5.20063	3.46165	4.73763
Arsg	1	1	1	1	1	1	1.02815	1	1
Arsk	2.02501	1.87735	1.96824	1.25347	1.85932	1.34498	1.02007	1.61171	1.23032
Art2a-ps	1	1	1	1	1	1	1	1	2.60843
Arv1	9.56958	11.0157	11.6267	8.05241	8.66242	11.6792	8.2356	7.80442	9.57542
Arxes1	1.43038	2.62415	1.93046	1.57151	2.70706	2.7823	1.95596	2.11812	2.94488
Arxes2	8.69157	11.5148	8.48868	7.98806	11.4618	10.2637	8.48388	9.50312	12.6476
As3mt	8.08001	5.51769	7.16798	4.82536	3.64572	2.82013	3.94847	5.71773	3.45733
Asah1	37.7064	34.1172	40.4821	52.5687	50.5183	39.5535	62.3535	58.3836	55.0192
Asap1	14.4577	8.24916	12.3841	1.79956	3.83812	3.2483	4.2119	4.62225	4.40237
Asb1	11.6044	9.82653	9.77278	8.82332	7.96423	7.64148	8.58987	9.65865	8.79644
Asb13	2.63325	3.03699	2.97516	2.05635	2.53406	3.40955	2.34739	1.15478	2.57536
Asb2	123.972	108.828	112.436	59.8289	52.0777	36.4215	52.4755	74.4808	56.7154
Asb3	11.9958	12.149	11.5537	8.80358	9.3056	8.50071	11.6757	12.273	11.8702
Asb6	21.9166	22.0176	22.417	29.7544	26.3243	27.2358	16.4904	17.4494	16.9294
Asb7	2.81842	2.54795	2.4572	2.68543	1.94076	1.84885	1.91456	2.26419	2.16175
Asb8	41.0157	38.6871	40.368	28.4376	26.3051	28.6074	24.9829	21.9763	23.7712
Asb9	2.66098	1	1	1	1	1	1	1	1
Ascc1	17.1934	19.2485	17.628	12.6186	13.4241	10.7691	9.83465	14.2978	12.0215
Ascc2	23.5391	25.4429	24.8729	22.0631	20.2227	22.5293	18.7649	19.7675	21.0672
Ascc3	15.9284	15.8971	15.6168	18.7031	19.5753	19.0151	21.885	20.9146	23.295
Asf1a	21.7002	21.9143	22.8507	14.9585	14.0771	21.4518	12.0677	11.6906	12.7704
Asf1b	77.142	92.0234	86.2688	66.2056	66.6818	89.3196	35.8414	37.8957	34.3046
Ash1l	1.58914	1.56795	1.73031	1.58401	1.31523	2.09498	2.15398	1.7214	1.7157
Ash2l	56.7918	64.0623	61.1623	42.3264	46.5943	57.7871	42.4038	53.7717	49.9561
Asic3	41.9115	62.6206	59.3439	1	1	1	1	1	1.77685
Asl	42.3699	40.5285	36.607	40.6399	42.1667	31.344	39.2947	43.1313	42.2723
Asna1	43.4186	47.963	46.0458	41.2108	43.4809	51.737	34.0306	31.987	33.9906
Asns	30.4787	32.2178	31.3246	71.555	88.3601	42.0265	86.4758	93.9336	76.3968
Asnsd1	29.6892	28.3259	31.216	20.9558	21.6585	22.052	16.8448	22.675	18.0191
Asph	6.88335	9.72518	8.16635	8.2021	14.8481	7.01852	20.8141	19.178	24.5946
Asphd2	2.02798	4.93694	1.00211	1	1	1	9.73034	11.8209	11.7997
Aspm	3.78787	4.59368	4.67661	4.29323	2.85716	6.63067	1.52842	2.04786	1.93641
Aspscr1	38.6358	39.9618	43.2977	30.7088	28.1445	31.78	24.7745	34.0206	33.3748
Asrgl1	13.0555	12.0782	13.9768	8.46191	5.80087	11.3934	6.75397	7.05907	5.70196
Ass1	4.47765	6.51076	3.37173	21.1559	14.7055	18.4505	9.97934	11.4495	11.7648
Aste1	5.74432	4.78653	5.67855	3.57047	3.88291	5.57397	2.89231	2.7539	3.0731
Asun	30.1974	30.8336	30.7974	35.9158	41.9058	37.8979	32.9262	39.6864	38.2981
Asxl1	15.857	15.5403	15.4602	21.7792	18.4142	24.9643	13.8377	15.3103	13.8774
Asxl2	6.86361	5.69526	5.82854	4.23002	4.34929	5.20314	4.80046	3.86014	4.05363
Atad1	33.3259	32.2618	34.6559	26.7528	27.2229	31.8224	24.0786	23.6658	26.5353
Atad2	38.8416	37.4517	40.689	30.895	27.8264	38.6621	22.2559	22.9073	20.4023
Atad2b	4.05943	4.18215	5.16395	4.23457	3.21278	3.65814	4.7032	5.08607	4.17108
Atad3a	40.3382	44.9942	45.3644	36.7695	33.5335	49.9291	17.3001	21.8196	17.7052
Atad5	4.21603	4.89069	4.27912	2.84531	2.85035	5.97444	1.58341	2.41969	1.78803
Atat1	4.63132	5.30176	5.87737	6.84975	4.65414	5.74649	4.95133	6.57704	7.06979
Atcay	1.41785	1.10983	1.13155	1.08545	1.25229	1	1.50639	1.08116	1.04849
Atcayos	1	1	1	1	1	1	1	1.13717	1
Ate1	13.3417	15.1077	14.1138	7.28919	9.16052	8.86301	8.61229	8.94429	9.3132
Atf1	21.984	25.6952	25.556	23.6455	21.142	28.9923	16.3995	17.3806	18.3506
Atf2	25.1336	22.5105	22.8689	20.5925	20.4173	21.2221	20.8615	18.8871	18.3154
Atf3	2.72203	2.44594	3.46839	35.2026	23.4219	22.9214	25.4482	20.4992	55.209
Atf4	37.6927	50.133	49.6656	117.603	126.989	72.592	117.175	138.555	120.897
Atf5	1	1.22053	1	1	1	1	1.5713	1.11674	1.36828
Atf6	6.30358	6.17435	6.50467	11.9765	11.8863	10.3418	11.5132	13.046	12.9928
Atf6b	55.8169	57.3614	51.369	42.9337	44.5972	40.8679	49.5059	57.7551	56.211
Atf7	1.20764	1.60302	1.78276	1.29062	1.01582	1.73474	1.85664	1.11313	1.93596
Atf7ip	11.0615	10.3458	9.78675	9.15717	9.09139	8.6061	9.85033	8.95035	8.02849
Atg10	6.65422	5.17125	6.4776	3.27682	3.01949	3.17085	2.09983	3.00438	2.35443
Atg101	49.0402	43.2373	40.5504	45.9386	42.8411	42.7227	38.2713	37.6637	37.5443
Atg12	17.5573	12.0191	13.8179	17.8749	14.954	14.1238	15.979	15.7038	14.4647
Atg13	24.2918	22.0365	24.0702	22.8553	21.8381	16.7626	26.7369	27.1664	25.236
Atg14	4.03386	4.78863	4.12912	5.15979	4.75168	3.69008	7.78469	7.35123	9.2773
Atg16l1	11.5215	12.4791	12.0002	10.8321	10.6637	13.0499	9.63724	11.5091	11.4749
Atg16l2	10.9497	11.2587	12.662	12.0695	8.58186	13.1455	9.40456	10.3958	9.70786
Atg2a	16.8403	15.0579	15.2765	14.1678	10.4065	11.265	15.1649	17.0725	17.1148
Atg2b	7.96093	7.21308	8.03611	9.5139	9.6126	9.95067	7.87539	7.19984	7.22551
Atg3	54.0627	58.4711	62.7137	42.7763	58.7029	53.4254	53.3194	73.0597	56.6721
Atg4a	26.7736	25.5553	23.6145	16.0948	18.2438	16.7286	18.6851	15.5291	18.6912
Atg4b	18.8737	17.4545	16.8663	17.8548	20.0512	17.6491	19.9098	18.5582	18.5485
Atg4c	2.95914	3.64862	2.79352	2.29614	2.9822	1.83862	3.71546	4.44267	3.62016
Atg4d	22.6876	23.3847	21.321	19.5311	18.7383	16.4702	19.3005	22.4024	23.2487
Atg5	30.8242	29.9254	30.834	24.3347	23.4219	25.1158	21.9616	20.5961	21.364
Atg7	10.1337	11.2057	10.7118	9.02814	7.94773	9.65069	6.80228	7.83856	7.1662
Atg9a	20.112	17.2744	18.3508	18.9235	16.4493	13.672	18.5518	19.5506	19.5587
Atg9b	1	1	1	1.20822	1.00811	1	1	1.34179	1
Atic	30.1892	29.8368	31.1098	23.0231	23.8928	30.4786	11.5106	12.505	11.6876
Atl2	13.8998	18.8659	17.4021	12.39	13.7879	16.1969	10.8373	10.2679	10.3549
Atl3	5.31866	4.83071	5.78734	5.36909	5.07973	4.59789	5.52266	5.56417	6.05106
Atm	3.17504	2.83909	3.457	2.03094	2.28145	3.23577	1.77573	1.97916	1.58631
Atmin	12.4886	11.1554	11.7455	13.5217	13.763	13.0509	17.2834	17.6224	17.429
Atn1	3.84149	5.16206	3.38621	2.61479	3.12513	2.54836	3.89267	3.5832	4.47528
Atoh8	1	3.15529	1	1	1	1	1	1	1
Atox1	214.021	241.31	226.959	268.351	267.786	221.678	262.849	250.159	254.786
Atp10a	29.2602	23.4808	27.9471	12.6914	11.8128	17.4951	13.7958	12.8139	13.6881
Atp10d	1.50709	1.86667	1.16859	1.46441	1.40659	1	1.71995	2.20201	2.64536
Atp11a	11.424	8.84832	10.4579	8.32471	8.40633	9.26662	10.0992	10.0617	10.8179
Atp11b	34.199	33.3904	36.3369	30.2052	32.77	37.0393	35.4858	37.919	39.3482
Atp11c	4.34695	4.51549	5.19805	3.82618	4.0521	6.00843	3.20078	3.17282	3.40549
Atp12a	1	1	1	29.7734	14.5924	40.5441	1	1	1
Atp13a1	46.3633	44.7465	47.0328	47.4387	47.7584	44.8416	49.008	46.5217	56.7214
Atp13a2	38.9193	24.5959	35.6855	40.3131	29.3505	35.6566	15.9505	20.7576	16.9372
Atp13a3	49.2164	63.6185	50.3582	198.713	221.005	149.486	191.76	178.038	181.748
Atp1a1	68.9222	106.71	64.2489	50.8112	53.8929	61.1401	44.5134	41.3274	39.9366
Atp1a3	1.30818	1.63856	1.24079	1	1.74043	1	1.48844	1	2.16869
Atp1b1	1	1.48067	1	1	1	1	1	1	1
Atp1b2	2.2518	5.64327	2.21489	3.87641	7.91099	2.73054	47.6371	33.6552	49.399
Atp1b3	196.041	178.037	184.598	147.385	149.893	162.723	121.673	100.294	113.436
Atp2a2	170.507	159.767	150.926	178.104	168.948	181.083	155.006	143.028	161.748
Atp2a3	43.8329	33.1448	41.3653	43.598	37.3939	37.3994	28.7578	29.7328	23.3632
Atp2b1	27.173	25.0496	25.1727	47.9906	48.6864	40.6259	35.2796	32.1395	28.9
Atp2b4	2.25905	2.34127	2.3308	10.9319	11.5794	9.67213	8.90686	9.10458	9.4288
Atp2c1	39.6981	40.0611	40.5433	30.6557	35.4172	34.3441	37.7935	35.9285	39.1616
Atp5a1	392.324	378.268	380.491	339.516	338.457	403.287	226.76	243.961	236.655
Atp5b	1211.15	1169.23	1199.25	1082.14	1165.16	1253.77	812.986	842.438	815.04
Atp5c1	356.486	401.098	379.325	327.292	321.485	377.478	238.261	280.413	243.496
Atp5d	359.128	338.566	343.182	422.733	382.616	386.045	280.03	339.142	310.271
Atp5e	374.133	407.088	360.079	412.143	368.52	373.111	282.566	294.641	303.186
Atp5f1	247.645	252.891	248.294	208.457	209.846	242.782	149.466	158.385	146.353
Atp5g1	255.44	297.152	267.751	324.738	282.984	315.091	168.022	198.33	179.412
Atp5g2	194.531	241.224	222.65	197.693	197.283	216.656	141.794	163.367	152.424
Atp5g3	520.548	566.349	550.749	660.212	645.238	738.103	392.703	400.915	370.65
Atp5h	466.927	519.899	464.301	476.96	492.654	456.525	411.329	493.769	431.095
Atp5j	394.198	412.225	393.031	416.706	397.694	418.674	276.139	319.416	289.998
Atp5j2	475.952	494.183	440.418	523.059	497.645	527.794	326.063	346.266	339.477
Atp5k	378.25	406.527	344.523	467.007	470.223	498.471	237.408	288.428	284.682
Atp5l	477.254	497.572	467.467	562.702	509.507	529.527	361.163	387.758	356.728
Atp5o	279.055	318.138	268.22	273.226	272.191	281.255	184.815	195.701	197.753
Atp5s	5.22346	5.5345	4.86805	4.41029	3.19021	4.92625	3.19161	3.9747	3.74394
Atp5sl	4.86644	4.96997	4.52675	6.19634	4.90359	5.84335	4.19477	5.338	5.80599
Atp6ap1	110.152	107.465	115.178	93.1962	108.961	84.5225	183.925	138.814	144.675
Atp6ap2	90.4927	92.5123	93.9545	132.481	139.397	144.368	170.303	143.169	168.936
Atp6v0a1	5.68583	7.63447	7.27553	6.39138	6.33282	5.13117	7.03549	6.53882	8.14048
Atp6v0a2	62.042	45.5567	55.3498	62.5562	51.5614	51.9097	55.3902	45.8254	48.9799
Atp6v0b	144.686	142.059	142.885	177.209	162.885	136.681	208.005	195.662	196.747
Atp6v0c	90.3887	98.114	92.1527	77.0433	78.0897	78.7201	87.122	50.3349	53.9406
Atp6v0c-ps2	173.905	153.564	148.742	229.444	189.704	184.818	226.189	215.905	212.727
Atp6v0d1	67.733	62.6334	62.1865	66.2026	65.5039	53.5011	64.0673	58.7995	60.0105
Atp6v0d2	1	1	1	9.8965	4.32291	3.53425	9.21273	4.84024	4.5586
Atp6v0e	427.427	389.79	363.167	404.39	390.302	324.899	422.678	433.205	399.508
Atp6v0e2	2.1437	1.79939	1.0772	1.11288	1.07935	1.22444	1	1	1.1502
Atp6v1a	54.2182	45.9677	47.3597	38.3019	36.7372	40.8093	27.2155	26.162	30.33
Atp6v1b2	47.9329	49.2473	46.4252	37.6083	38.8093	40.9244	47.9919	42.1471	44.1607
Atp6v1c1	59.0193	57.3288	59.6823	42.1847	41.2061	45.4173	37.7524	38.3245	36.0777
Atp6v1d	91.9065	85.0162	91.8787	84.4303	80.29	83.0603	86.9332	82.0421	88.2587
Atp6v1e1	137.808	140.122	132.15	117.478	114.64	110.622	142.677	121.75	135.945
Atp6v1f	279.737	278.903	281.62	267.564	273.848	247.141	299.114	277.349	273.374
Atp6v1g1	81.7494	90.329	74.9833	95.6573	94.7887	77.4605	113.214	114.328	95.7478
Atp6v1g2	1.14332	1	1	1	1	1	1	1	1
Atp6v1h	60.7178	62.9026	60.1623	38.5496	38.6082	40.2631	28.4867	33.2828	26.2352
Atp7a	2.9471	2.87502	2.50431	2.08412	1.85924	1.6791	2.98858	2.82907	3.23881
Atp7b	1	1	1	1	1.05702	1	1	1	1
Atp8a1	4.03517	4.09328	4.6011	2.83657	3.1484	3.3972	4.95775	5.7022	6.1249
Atp8b2	26.3081	27.9043	28.6624	33.0172	37.7472	34.1328	43.5431	43.4828	42.7234
Atp8b4	14.2433	7.12448	13.877	13.7286	8.64551	14.8643	2.58798	2.31729	2.9327
Atp9a	1	1.54122	1.14017	1.95254	2.03985	1.39673	1	1	1.14492
Atp9b	23.0338	19.9172	25.2913	16.6891	18.5051	18.0661	16.2857	14.0129	16.4001
Atpaf1	12.0404	13.3461	13.1524	9.05985	6.92635	10.0017	6.3083	7.25163	5.26651
Atpaf2	25.5125	27.0967	27.6053	24.0558	22.4266	31.3138	14.1853	18.0161	16.1873
Atpif1	632.804	542.835	644.669	513.251	470.33	518.174	317.896	323.948	319.183
Atr	5.57647	4.47591	6.73433	3.55808	2.92847	4.39177	1.23774	1.88341	1.39548
Atraid	44.4796	52.9066	50.5973	27.43	30.9939	29.1483	43.3012	41.2913	35.3587
Atrip	10.6653	12.1866	11.5751	12.4673	8.94057	12.4705	7.3043	9.76662	7.59385
Atrn	4.52562	4.79571	5.15974	4.05913	3.22297	4.13772	3.86198	3.25412	4.0488
Atrnl1	4.50142	3.09057	5.13265	2.76943	2.72784	4.95921	1.95744	1.89245	2.09357
Atrx	12.3456	9.86706	13.0917	10.5725	8.75439	12.4845	8.07181	7.80292	8.77886
Atxn1	1.72269	1.38043	1.84034	1	1.06792	1.20408	1.65754	1.60915	2.10575
Atxn10	83.7391	77.7387	86.5923	44.683	44.5596	51.1322	48.2396	42.4651	44.5035
Atxn1l	1	1	1	1	1	1	1.03315	1.10835	1.09289
Atxn2	15.5309	14.4305	14.1921	13.0702	11.4894	11.6226	11.7857	10.6368	11.5062
Atxn2l	29.743	31.8161	30.7217	31.091	31.8924	33.7549	30.4471	27.9255	34.024
Atxn3	9.64607	8.77647	8.37831	8.51314	11.588	9.07063	5.84299	6.25787	6.98562
Atxn7	3.34878	3.70364	3.93028	2.78344	2.55517	3.27023	4.29426	3.55109	3.56119
Atxn7l1	14.0194	14.0998	13.343	13.327	15.2649	17.264	14.9597	12.1282	17.3823
Atxn7l2	3.08713	4.60266	2.78323	3.45651	3.06155	3.78838	2.82303	2.38844	2.65318
Atxn7l3	12.9901	14.4752	12.4924	13.3633	13.5563	14.4472	12.3978	13.5597	14.4872
Atxn7l3b	11.5453	14.643	11.6161	10.1578	10.2636	11.5455	9.21535	10.0724	9.79938
AU019823	10.724	10.3281	12.7029	8.15501	7.0607	8.43286	5.75879	7.37558	7.66408
AU022252	7.84252	7.634	8.22452	8.68461	7.84135	9.09899	6.91088	7.53569	7.8255
AU040320	31.5883	25.0386	25.038	14.4733	14.7627	13.1294	24.6787	24.3425	23.9211
AU041133	1.17507	1	1	1	1.00425	1	1	1	1
Auh	28.4117	28.8386	27.9292	35.5707	34.0424	31.796	29.2503	31.1142	34.249
Aup1	85.7924	94.0925	87.7043	90.8829	101.127	91.3843	93.0938	100.674	98.9938
Aurka	71.4669	86.5267	68.0495	77.0325	69.5753	105.687	31.3485	33.0159	30.571
Aurkaip1	72.0851	68.5595	71.2143	63.1996	54.4882	61.0593	44.8348	47.9118	44.1945
Aurkb	52.9243	51.5463	51.3239	51.7039	42.3325	66.1459	20.9393	22.0975	19.5355
Aven	47.8034	50.5509	47.0106	35.8456	35.9293	42.6951	31.3165	34.8026	34.428
Avil	1	1	1	1	1.79337	1	2.92924	5.07153	1.48203
Avl9	11.7306	10.1169	11.178	8.34223	8.9734	9.65308	9.16902	9.0463	10.0384
Avpi1	53.9962	35.9655	42.1441	126.909	96.2671	88.3318	60.6119	83.4092	55.9337
AW011738	1	1	1	1	1	1	1	1	1.30255
AW112010	204.99	197.948	227.164	973.902	1263.03	900.43	2938.2	2274.96	3161.6
AW146154	1.51413	1	1.38423	1	1	1	1	1.19042	1
AW209491	11.1467	10.7972	10.1804	8.84522	8.59019	8.41048	6.35989	7.68194	4.85394
AW549877	3.34046	4.43455	4.01763	3.34796	3.92624	3.1696	5.00019	4.7135	4.47779
AW554918	3.04284	2.15336	2.83001	1.24803	1.06649	1.68762	1	1	1.19005
Axin1	33.1361	31.5493	37.2413	25.0725	27.8809	32.947	27.832	25.3237	26.9364
Axl	45.3472	25.4441	35.2999	33.6528	21.8414	31.5036	9.07946	6.97603	10.2261
AY074887	1.49076	2.56364	2.6123	1.97222	2.40306	2.71782	1.77695	1.75926	1.22489
AY358078	1	1	1	1	1	1.01511	1	1	1
Azi2	31.9936	27.6068	32.0866	30.5121	31.3055	30.5118	30.1242	31.562	34.9816
Azin1	24.9658	25.9533	29.9345	22.4624	22.8117	28.2284	19.2702	23.5408	17.4907
Azin2	4.42465	2.939	3.6147	16.4962	7.28041	10.6221	4.35203	2.9342	4.18496
B2m	3689.43	3310.14	3423.41	2688.79	2552.26	2760.45	2838.35	2045.21	2915.5
B3galnt1	27.523	18.9094	18.8156	8.34634	8.53824	6.48252	8.51147	8.5301	8.80621
B3galnt2	14.8845	15.1167	15.8766	19.114	18.8074	18.5329	20.3501	23.8739	20.4776
B3galt1	1	1	1.05051	1	1	1	1	1	1
B3galt2	23.6778	20.851	26.6607	8.42793	9.04463	10.98	5.31782	6.92965	7.11493
B3galt4	5.62648	6.05668	5.11428	5.6901	5.35057	4.90078	7.8032	9.27175	7.70954
B3galt5	1	1	1	1	1	1	1.02292	1	1
B3galt6	9.04911	8.09282	7.83558	6.51881	6.29728	6.0344	5.55987	7.17477	6.10541
B3gat3	29.5944	28.227	30.0616	19.2584	24.3305	20.0082	27.3041	30.6845	28.2849
B3glct	4.04054	4.23007	3.50598	2.05961	2.74481	2.66544	2.61469	2.42639	2.39077
B3gnt2	68.4421	50.8369	66.8519	36.9402	34.9509	39.9971	36.148	33.6951	35.8907
B3gnt3	5.62758	5.53627	6.03845	7.64712	7.22588	5.014	10.8845	11.9004	13.0757
B3gnt5	1	1.14498	1	1	1	1	1.21179	1.0432	1.09856
B3gnt7	1	1	1	1	1	1	1	1	1.22272
B3gnt8	1	1	1	1	1	1	1	1.26463	1
B3gnt9	4.7048	4.12506	4.54784	5.28988	5.0443	3.80304	6.04686	6.79111	5.50483
B3gntl1	2.56681	2.74642	2.37505	2.90059	3.34427	2.73662	2.26962	3.16589	2.35496
B4galnt1	60.014	57.1272	63.3697	79.5961	70.1112	73.8054	68.3143	70.8436	67.7828
B4galnt4	1.45964	1.70596	1.94413	41.4824	29.8025	23.1788	17.6573	19.9216	18.9787
B4galt1	29.257	28.0266	28.4306	16.9264	20.6361	19.4218	29.2572	26.306	28.4109
B4galt2	2.45258	4.06832	2.5309	3.57093	5.27367	3.45924	3.4166	3.3396	2.69847
B4galt3	17.4764	17.2047	13.9612	15.791	18.8945	13.7655	22.7988	21.1446	21.979
B4galt4	2.16068	3.11268	1.98454	1.93111	1.75326	1.9492	1	1	1
B4galt5	12.3482	19.1421	9.65194	26.9835	25.4109	19.8671	30.7836	24.1233	32.2231
B4galt6	1	1.12636	1	1	1	1	1	1	1
B4galt7	16.6847	14.9353	15.1669	21.8488	17.5797	14.1019	16.2489	21.2268	17.1892
B4gat1	11.0752	11.1187	10.045	9.67968	10.3165	8.29031	11.3389	10.2125	10.3309
B9d1	11.6673	16.0935	7.54011	4.79375	7.55517	7.4147	8.3588	7.9435	9.85179
B9d2	24.7319	21.8919	23.9533	27.7232	23.9146	25.3099	16.2665	21.304	17.2602
Babam1	56.7565	54.0164	51.3896	48.1454	47.4491	53.2933	38.5203	38.6659	39.1644
Bace1	1.72254	2.55813	1.55785	1.00555	1.58635	1.23041	1	1	1.21472
Bace2	1.21294	1.11611	1.26973	5.77145	4.20721	3.53712	14.5924	10.9918	8.73214
Bad	21.1696	22.1966	21.0227	19.2247	15.7505	17.1766	15.6745	11.7022	14.8853
Bag1	222.505	215.42	208.577	173.518	186.467	206.885	173.127	157.953	167.23
Bag2	19.3984	21.5753	21.4537	30.3151	24.5073	31.7208	9.89721	9.56734	11.5349
Bag3	16.7538	18.5318	13.5824	15.25	16.099	14.6349	13.288	11.4486	14.2
Bag4	12.5238	10.5581	12.1916	9.78957	9.8988	10.7297	12.4297	13.8119	12.0018
Bag5	20.8661	21.9597	20.1411	18.6733	15.7782	18.9585	18.8939	19.1153	16.1857
Bag6	51.476	49.6145	49.7198	43.1189	40.1507	41.0907	33.3	35.9327	41.3174
Bahd1	10.8892	9.91408	11.2092	11.9502	10.3096	9.04963	12.8283	11.9223	11.4039
Baiap2	6.64249	5.96147	6.1845	8.56032	9.48631	12.1338	10.379	9.92521	9.56713
Bak1	1.06761	1.75317	1.38788	3.49269	3.48268	2.96901	2.38999	2.19922	2.23903
Banf1	234.564	271.087	230.833	231.002	242.05	279.139	148.962	152.441	131.764
Banp	4.61054	4.04248	4.0981	5.41465	2.76507	3.98369	3.76081	3.37165	3.29166
Bap1	43.0888	45.0162	44.0081	39.3946	35.3297	41.2481	26.7556	29.5876	29.2222
Barx1	1	1	1	1	1	1	1.7442	1	1.52445
Basp1	101.203	126.955	85.781	159.951	189.841	94.4619	489.312	519.983	514.956
Batf	258.787	164.618	235.173	217.756	173.904	227.694	211.346	188.046	153.789
Batf2	1	1	1	1	1	1	1	1	1.41694
Batf3	3.28624	1.46155	1.27028	46.5814	10.6692	43.3846	4.47287	2.63221	6.71432
Bax	332.227	355.196	331.595	271.399	235.626	311.211	124.976	153.645	155.156
Baz1a	22.9981	28.1482	24.3176	30.1856	28.3942	33.6635	19.8916	19.8446	20.3097
Baz1b	22.9936	24.2226	26.5706	21.4333	21.9075	27.9286	16.0198	15.4933	16.4519
Baz2a	10.376	9.28848	11.0224	8.36435	8.28413	8.45488	9.52204	8.52652	10.4159
Baz2b	3.14181	3.31299	2.75959	3.65496	3.4967	3.65625	4.95749	4.62311	5.20227
Bbc3	13.8879	11.8097	13.1695	16.9713	11.0685	10.7665	6.69219	8.54763	7.3446
Bbip1	9.84603	11.1032	11.0089	9.91056	9.71266	9.76504	7.32808	6.94588	7.23439
Bbs12	1.69982	2.36882	2.76309	2.83754	3.30066	2.95662	1.20815	1.96571	1.50885
Bbs2	1.36416	1.19745	1.95492	1.52681	1.62309	1.67596	1.03848	1.19762	1
Bbs4	1.72664	2.86565	2.43169	1.73138	1.72691	2.14478	1.24038	1.17555	1.67508
Bbs5	2.308	3.20549	1.93879	2.46825	2.98009	2.94041	3.02399	2.26056	2.63135
Bbs7	1	1	1.91147	1.02038	1	1.00854	1	1	1
Bbs9	11.6274	8.43501	11.0919	7.11954	5.37119	10.9235	3.46856	3.6739	3.62204
Bbx	9.27093	7.61014	9.54426	4.58021	4.25232	4.95147	5.20697	3.59	4.66697
BC002163	226.604	252.763	234.948	232.281	203.399	191.685	175.226	123.728	169.401
BC003331	12.3502	12.7154	14.3499	6.29579	7.53237	6.72585	9.03598	8.82772	8.77723
BC003965	8.10418	9.32152	9.0193	6.44016	6.13378	8.54937	4.64828	5.68408	5.42077
BC004004	39.8218	38.8509	34.8156	24.2753	21.919	23.1191	25.4675	26.9962	26.0467
BC005537	2.9576	5.07496	4.31301	5.79871	7.05761	5.26228	5.16314	6.25511	5.147
BC005561	1	1.02982	1	1	1.03007	1.02662	1	1	1.10872
BC005624	36.2369	42.1204	36.0344	28.9111	28.4826	34.7113	28.8173	22.1684	28.2935
BC017158	4.74963	6.48411	5.06044	5.41603	3.66949	3.64205	3.97522	6.60801	4.21108
BC017643	20.76	26.0671	23.7768	27.2414	29.4113	23.1048	39.5198	43.1977	39.9594
BC021614	7.81644	6.58189	10.2727	20.3861	8.6555	15.2329	4.16523	4.6831	5.25473
BC022687	1	1.58636	1.10728	2.24284	2.23809	1.11228	2.17856	1.84092	1.54702
BC024978	1.21117	1.50259	1.52615	1.12961	1.07238	1.32262	1	1	1
BC026585	10.0644	7.05693	10.2151	5.01285	5.0525	4.40375	2.76579	3.51868	3.86045
BC028528	2.41582	2.14886	1.1337	1.42652	1	1	1.05847	1	1
BC029214	8.28844	7.54267	7.78131	11.8397	10.524	8.41771	8.91913	12.2411	9.78679
BC029722	21.3206	21.7319	23.4051	15.7591	15.1334	16.704	12.9585	13.951	12.0837
BC030336	1.42287	1.81345	1.58519	1.44516	1.70823	1.64242	1.69781	1.83626	1.38009
BC030867	8.20855	9.52936	8.02313	8.2653	9.33903	11.5332	5.2472	6.90701	5.25892
BC031181	172.986	152.729	154.245	144.519	138.703	123.095	139.562	149.462	138.798
BC035044	2.00469	1	1	1	1	1	1	1	1
BC037034	6.64251	5.8898	7.16421	7.86731	5.03927	7.21638	5.97017	6.46882	6.66534
BC048403	1.72407	2.28529	2.28526	2.39627	2.11491	1.86516	1.72468	1.58809	1.64765
BC049352	1	1	1.06497	1.0405	1	1	1	1.22656	1
BC052040	5.64211	5.24207	5.78718	3.78021	3.12873	3.68116	2.82522	3.26251	2.83609
BC055324	13.4096	14.4849	12.7098	8.30582	8.3985	9.59256	4.53603	5.92129	4.17918
BC064078	4.94426	3.50458	4.38779	3.17577	1.2183	8.15952	1.38134	1.36753	1.38494
BC068281	1.50738	1	1.01777	1	1	1.19663	1	1	1
Bcam	13.4746	13.0192	9.14743	9.18696	7.63603	5.69027	17.5588	15.2747	13.9959
Bcap29	76.688	62.4054	79.3121	67.4428	51.3769	69.8213	39.0473	35.9174	38.0836
Bcap31	273.524	245.854	261.916	239.745	232.338	233.478	216.766	188.048	201.93
Bcar1	16.3928	17.1738	15.833	9.14393	9.90949	7.53124	10.1727	11.2801	12.916
Bcar3	15.1884	14.5144	16.9931	11.9049	14.2977	12.5998	12.5306	14.1631	14.523
Bcas2	56.4976	55.8157	57.8747	61.1853	57.3302	67.2456	38.6292	37.8719	34.8083
Bcas3	13.0225	11.5117	11.5536	9.5492	9.18823	9.36385	11.0141	10.6259	11.8015
Bcat1	5.05563	8.01482	4.66822	12.281	16.0359	10.2351	13.3199	12.9088	12.9022
Bcat2	46.4439	44.1645	43.9363	51.6422	54.8455	48.0362	40.5226	44.5315	43.8724
Bccip	86.5942	88.6779	90.1788	55.9141	67.4257	81.4426	42.1346	45.7225	38.5234
Bcdin3d	7.56016	5.69963	5.4965	4.90122	4.99219	5.08657	4.99438	6.46541	5.01013
Bckdha	26.1275	20.7851	24.7366	25.3897	20.5456	18.8728	20.5546	21.2266	21.4023
Bckdhb	5.50051	4.94461	5.84759	2.38991	2.93857	2.73299	1.6469	1.8187	1.87737
Bckdk	54.5328	54.9364	49.8243	33.128	33.4209	34.0911	27.6549	32.2318	29.4502
Bcl10	45.2903	43.4082	42.9376	39.5456	36.4128	34.7796	44.7126	46.2527	44.2603
Bcl11b	10.1672	7.57557	11.0318	12.9582	8.88123	13.0378	6.87816	7.989	8.7259
Bcl2	19.7936	15.8838	20.9624	12.4927	5.43635	13.8681	2.21758	3.06512	3.79605
Bcl2a1a	6.1543	4.10875	9.95164	9.24326	6.07757	16.674	4.582	3.42737	5.16004
Bcl2a1b	10.6417	6.72226	19.6441	20.3787	8.09883	36.3985	4.36637	4.49842	6.42032
Bcl2a1c	1	1	1	1.1313	1	1.39315	1	1	1
Bcl2a1d	12.2118	8.50043	23.6619	20.0646	12.8385	34.7891	10.0804	7.04306	8.78602
Bcl2l1	130.69	111.742	120.933	52.9772	57.3251	66.8457	54.1482	55.7099	56.76
Bcl2l11	1	1.05138	1	1	1	1	1	1	1
Bcl2l12	8.69355	11.6998	11.6596	7.92244	6.70676	10.1152	6.41281	6.99502	6.38834
Bcl2l13	15.8836	15.5868	14.7141	12.4526	10.3132	12.5024	8.69306	8.61141	8.90655
Bcl2l14	1	1	1	1.00384	1	1	1	1	1
Bcl2l15	1.31907	1.4288	1.57835	3.7482	3.30764	5.63035	1	1.31485	1
Bcl2l2	1	1.12961	1	1	1	1	1	1	1
Bcl3	48.3093	74.9107	46.8296	115.07	112.755	94.4806	116.01	122.564	112.414
Bcl6	1.40637	2.61565	1.51551	3.87431	3.74726	2.3815	6.59	4.1782	6.55373
Bcl7a	1	1	1.00036	1	1	1	1	1	1
Bcl7b	20.4643	22.4243	23.037	16.5573	16.7037	19.7445	18.7291	17.8285	18.8939
Bcl7c	30.6494	32.4336	30.2295	23.9441	22.6142	31.4015	22.2165	22.0766	20.4092
Bcl9	1	1.19589	1.1604	1	1	1	1.15953	1.06885	1.17891
Bcl9l	1	1.28242	1.07391	1	1.33404	1	1	1.30878	1.38924
Bclaf1	32.2917	33.2088	36.3148	25.0559	24.181	32.8321	17.1941	17.6901	18.9433
Bcor	21.2023	18.173	22.4169	10.136	11.1498	12.3957	10.7912	11.9927	11.3564
Bcorl1	1	1	1	1.17928	1	1	1.04127	1.12134	1
Bcr	3.31309	4.25445	3.0596	6.03114	4.64484	4.77517	7.30574	7.22236	6.762
Bcs1l	6.99601	7.75845	6.28404	3.56357	4.42622	5.1699	2.70787	3.46409	2.74861
Bdh1	17.6971	16.6887	18.3139	18.5471	17.1681	19.8632	10.597	9.25234	12.4615
Bdkrb1	1	1.15757	1	1	1	1	1	1	1
Bdp1	3.34569	3.233	3.42216	3.32028	3.34203	4.20737	2.89556	2.67131	2.94213
Becn1	96.6083	99.4481	97.9631	83.0683	84.3267	88.6488	92.6102	85.9503	97.3171
Bend3	1.97176	2.39846	1.94626	2.47284	2.00237	3.21868	1.0814	1.18181	1
Bend4	1.17867	1.10509	1.14855	1.24649	1.23934	1.1958	1.10584	1.04105	1.0922
Bend5	1	1	1	1	1	1	3.05156	3.18904	3.20644
Bet1	32.0849	32.1458	28.1101	30.3966	35.292	22.5014	33.7081	42.8927	32.3675
Bet1l	13.5055	12.3702	13.9478	19.715	19.4193	14.4927	21.4627	24.056	25.8473
Bex1	1	1.35352	1.04527	1.21003	1	1	1	1	1.78811
Bex2	1	1.00205	1	1.14778	1	1	1	1	1
Bex3	27.1866	35.2642	30.9289	30.967	27.1352	42.8931	15.0266	11.753	15.0508
Bfar	19.8268	19.1366	17.4903	15.0288	18.1596	14.3833	20.3256	23.2273	20.2648
Bgn	1	10.962	1	1	4.76146	1	1	1	1.26217
Bhlha15	2.25998	3.11522	2.27648	4.92264	6.0902	3.06313	4.86485	8.8652	5.33268
Bhlhb9	116.039	101.46	117.926	65.8629	75.8878	68.3165	73.3004	79.011	83.1533
Bhlhe40	158.832	161.32	138.162	211.473	217.566	133.423	450.456	338.059	420.708
Bicc1	1	7.36238	1	1	2.78779	1	1	1	1
Bicd1	1	1.72998	1.01501	1.31628	1.48752	1.14501	1.67772	1.99277	2.19741
Bicd2	24.3912	22.2571	23.3314	24.4628	20.2688	20.004	19.0145	21.1604	20.8995
Bid	6.73916	6.92866	6.27247	11.8699	8.80351	12.0513	5.46241	6.59436	7.58354
Bik	12.2381	12.4831	15.1734	18.1025	12.4471	19.1307	17.9092	16.3926	16.3204
Bin1	48.2109	46.7883	58.6862	29.3769	28.5872	32.302	38.5291	34.7702	38.2489
Bin2	105.249	88.4235	112.557	101.634	87.9812	113.641	75.0328	86.0412	78.3215
Bin3	32.9903	33.9434	30.5187	30.2324	28.4357	26.0245	38.1349	38.9382	36.7828
Birc2	18.1287	18.6911	19.7214	11.5071	11.4528	12.8037	16.7765	15.905	17.24
Birc3	61.906	71.8468	65.934	55.5011	56.1059	53.0513	87.2103	70.4476	74.9167
Birc5	130.589	172.493	138.593	152.639	139.662	212.169	62.3128	67.5422	56.6381
Birc6	6.37759	5.32938	6.84692	6.31796	6.07361	6.6241	5.5136	6.11986	4.9967
Bivm	5.25026	5.16441	4.81964	2.4258	3.45988	2.49657	3.43063	2.94726	3.19529
Blcap	23.8235	25.6719	24.6338	19.8253	23.4765	17.7175	33.3672	35.9052	38.1286
Blm	13.944	14.0682	12.3879	13.0928	12.9404	14.4439	9.24322	12.3465	7.67277
Blmh	54.8798	57.2227	56.6401	53.079	51.3985	64.8172	36.1344	39.9506	39.8735
Bloc1s1	59.0825	56.9646	54.3951	47.3925	43.788	46.7586	41.2741	44.7591	43.4974
Bloc1s2	99.4946	88.8155	98.2657	87.7589	67.7721	100.348	38.8611	45.578	42.43
Bloc1s3	6.55388	5.98901	6.75142	6.00211	5.85709	4.78388	7.81792	7.57503	6.76308
Bloc1s4	22.6308	23.0284	21.5822	18.7302	16.6136	19.196	15.0245	16.1068	19.0049
Bloc1s5	11.5091	9.98556	10.0085	5.61693	6.44723	6.61346	5.02774	6.12304	5.46112
Bloc1s6	12.5571	12.4882	12.6197	10.0999	9.59955	10.9131	8.78507	9.02824	9.82689
Blvra	58.2408	53.707	59.8407	41.2088	35.4341	42.4425	24.9004	28.3528	28.3497
Blvrb	9.66418	11.3735	8.37479	8.0088	10.1603	5.67851	23.2226	20.8526	16.5754
Blzf1	9.70382	10.7248	9.55099	6.25222	8.79527	6.37583	10.2923	9.71912	9.882
Bmi1	21.062	21.0861	21.3299	19.2542	23.1233	19.0425	27.7021	29.6684	24.4288
Bmp1	17.5928	22.3726	13.8105	4.0604	9.46757	2.94804	9.16693	9.48365	11.7393
Bmp2	1	1	1	1.29859	1.05272	1	1	1	1
Bmp2k	4.69004	2.87756	4.40356	3.53303	2.84006	5.01469	2.53194	2.59245	2.31529
Bmp7	4.13178	6.33228	5.34707	2.01844	2.6418	3.08055	2.76042	3.11717	1.21992
Bmper	1	3.71011	1	1	1.08199	1	1	1	1
Bmpr1a	6.78511	10.5764	8.27219	7.60812	9.61714	8.64404	9.425	9.67115	10.0493
Bmpr2	1	1	1	1.16242	1.0659	1	1.31728	1.42097	1.52002
Bms1	35.3426	33.9898	36.8177	29.4546	30.1755	35.0506	18.7348	19.4404	19.8605
Bmt2	5.66623	6.31958	4.53322	5.85186	5.89208	3.31499	8.11832	7.64739	7.91835
Bmyc	15.1181	17.7013	17.5961	27.6625	29.8421	24.0766	26.0421	26.5725	22.4701
Bnc1	1	3.39912	1	1	1	1	1	1	1
Bnip1	14.6228	17.8224	13.3091	13.9248	13.3203	16.3694	9.80378	11.0196	11.1311
Bnip2	28.4014	27.6525	30.6121	24.1697	23.621	23.4962	23.1872	25.7443	23.1739
Bnip3	70.4884	61.0069	60.9699	229.703	241.71	111.695	140.22	163.856	165.986
Bnip3l	39.8226	37.9203	35.4919	57.5148	64.4549	34.1669	60.0517	53.8162	57.8247
Bod1	9.97879	13.1132	11.1036	8.67397	7.64214	10.6503	5.57214	7.49286	8.00591
Bod1l	4.02302	5.17266	4.27856	3.5816	3.4633	3.93823	3.11883	3.39456	3.23648
Bok	1.56246	7.09157	2.89625	7.04252	10.3201	8.6902	1.76993	4.36422	3.45642
Bola1	20.0164	28.2043	19.2296	22.9369	16.3232	18.6108	11.51	14.5194	11.004
Bola2	239.893	302.67	231.546	324.978	268.061	290.995	205.705	218.592	200.575
Bola3	99.2186	112.324	114.016	80.0068	77.5906	98.3722	47.9818	51.1753	46.6573
Bop1	88.6212	93.7458	91.1194	86.9008	77.506	103.731	39.978	51.3375	47.2926
Bora	19.04	22.1132	21.0181	14.2646	15.4358	21.6019	7.98154	10.3961	7.94716
Borcs5	11.9388	9.67151	11.4968	7.31171	8.62972	9.53654	11.4872	10.6123	11.1202
Borcs6	3.35686	3.04071	3.49865	4.88983	4.30664	2.99164	5.18319	5.28383	5.72803
Borcs7	6.31519	6.97171	8.1322	5.37877	5.27528	5.62643	3.75471	4.75844	3.94344
Borcs8	20.439	24.7914	19.8838	18.7866	20.8351	21.4921	25.5342	30.0238	28.3136
Bpgm	16.6623	19.0019	15.9662	15.7976	24.5715	14.3946	25.4711	25.3133	26.4504
Bphl	6.45976	5.833	7.30521	4.7868	3.65313	2.90758	3.0885	2.73211	4.00272
Bpifc	1	1	1	1	1	1	2.828	1.48325	1.24645
Bpnt1	15.1149	16.138	16.9355	9.10797	7.86565	12.4088	4.7089	4.61243	3.46212
Bptf	1.85965	2.20165	2.37318	2.1723	2.44653	2.70504	1.85981	1.85459	1.76082
Braf	5.77705	6.21977	5.66215	4.4874	4.06233	5.31699	4.71153	4.53534	4.37512
Brap	23.3718	23.0117	25.0807	22.8258	20.1467	23.2875	19.9931	20.0123	20.9809
Brat1	19.7476	17.2103	16.5817	10.5962	10.2441	10.4873	7.98744	10.8994	8.50323
Brca1	9.76811	9.86487	9.71686	8.95052	7.65899	11.9306	6.0543	6.86902	5.42093
Brca2	1.4056	1.69518	1.79091	1.38448	1	2.11202	1	1	1
Brcc3	37.7492	41.8039	44.9296	28.4644	35.8404	43.1813	28.5585	31.0367	31.9401
Brd1	14.007	16.2334	16.6947	20.9619	18.3601	17.4763	23.3671	22.186	23.8711
Brd2	41.3824	47.5954	50.1749	58.1756	52.5553	57.0948	58.9051	52.5	54.3897
Brd3	9.62236	10.487	9.21017	6.26423	6.35022	7.21751	6.14736	5.68398	6.62192
Brd4	27.9239	29.1354	27.2555	27.0076	25.2484	35.0356	26.2328	23.3208	23.5453
Brd7	30.1364	32.8912	30.6633	21.6517	21.5068	25.1216	19.8667	21.9105	21.0338
Brd8	26.8548	32.4575	29.5761	18.3352	19.3117	26.844	14.9346	17.6005	18.7384
Brd9	20.6476	23.2954	27.0647	13.7171	14.0503	18.7779	11.7999	13.6925	11.6173
Bre	41.5721	34.5916	37.7746	25.1836	28.1914	22.8834	26.8861	26.5438	25.7701
Brf1	17.0029	17.1154	15.8553	13.3246	12.8858	15.672	10.9831	13.718	14.3584
Brf2	5.59125	6.82915	4.62259	6.32919	5.43996	6.33557	3.9062	4.03398	4.53489
Bri3	2.29157	3.26072	2.29629	3.00132	3.21195	3.60166	4.49877	4.37063	3.50796
Bri3bp	5.24194	5.44672	4.71218	7.82208	7.85484	8.07273	5.41317	6.75358	5.85127
Bricd5	5.02137	6.61703	4.88875	5.1848	3.25882	4.61852	2.6082	2.87004	2.50052
Brinp3	9.342	6.09947	6.42013	2.15727	2.63288	1.39882	9.15832	5.4385	7.92053
Brip1	5.89536	6.33593	6.70817	4.42597	4.15671	6.60205	2.98624	3.28842	3.09788
Brix1	58.0132	62.2555	59.2982	49.1983	51.0887	67.7153	31.2416	32.0959	31.0706
Brk1	93.4866	101.221	95.229	100.998	91.3271	103.31	76.7971	75.1463	70.8616
Brms1	40.6896	39.3186	37.7128	37.7578	35.5749	47.497	26.0084	24.2769	27.3639
Brms1l	8.50384	10.549	9.47146	5.1414	5.91707	6.2904	4.27531	6.15866	4.20356
Brox	23.3786	19.3271	23.3861	21.3588	20.4104	16.08	24.4331	23.5455	24.2943
Brpf1	17.5847	17.9634	19.6068	19.3954	16.6517	19.2557	17.4803	16.439	16.4907
Brpf3	1.95504	2.15667	1.84364	1.02879	1.05028	1.10313	2.15536	1.33687	1.46353
Brwd1	9.98745	9.64275	9.9879	8.62387	9.72466	6.62097	12.9334	13.1185	10.5534
Brwd3	1	1	1	1.04235	1	1	1	1.1088	1
Bscl2	97.4115	72.628	92.2889	62.5287	56.6953	58.777	46.6126	49.0047	47.8741
Bsdc1	14.8398	13.8599	14.7426	13.6179	12.8622	11.0076	14.0702	13.4621	13.2118
Bsg	648.873	578.804	556.495	715.535	758.112	483.187	1109.49	973.182	1003.54
Bspry	15.6684	11.9744	10.2674	12.5114	11.7672	9.89156	37.3016	37.1405	34.4303
Bst2	147.96	126.946	137.588	153.862	150.867	127.001	372.644	201.83	427.036
Btaf1	12.8286	12.292	14.4952	12.4948	12.0764	15.4333	10.0135	10.1353	9.53594
Btbd1	57.052	52.5952	53.5991	38.1824	38.9984	42.4354	38.0896	37.3928	35.9163
Btbd10	30.0934	25.9327	28.9207	26.8935	27.7797	26.217	27.5065	26.371	28.3867
Btbd19	3.15466	3.35896	5.43666	2.83938	3.22569	4.68507	2.28027	2.03319	2.01829
Btbd2	6.17636	6.53365	6.487	6.13425	4.40282	4.92013	4.23957	4.63271	4.88719
Btbd3	1.58812	2.26795	1	2.40581	2.69771	1	3.03386	2.99385	2.88606
Btbd6	6.49099	5.87611	6.22852	5.71994	4.50269	5.46865	4.77533	4.17149	4.45681
Btbd7	5.6545	7.06929	7.55217	7.38666	9.1518	7.51834	10.1156	11.721	10.3844
Btbd8	1.21617	1	1.19142	1	1.00069	1	1.00113	1.00801	1.65888
Btbd9	6.96872	7.03088	6.59312	6.40236	5.49406	6.52321	5.91813	5.66558	5.95777
Btd	23.3062	19.4461	23.1845	13.9708	13.4881	13.3005	22.9964	20.8612	20.5289
Btf3	402.543	460.104	411.495	474.343	457.751	514.577	340.597	355.382	352.04
Btf3l4	15.4639	15.0809	14.9326	12.5343	13.0896	13.8978	13.523	13.2037	11.785
Btg1	62.7809	59.6277	60.303	47.8162	42.3194	30.0121	84.773	77.9767	76.1316
Btg2	33.0242	29.3749	17.8074	18.0144	19.151	12.0489	28.748	29.2024	26.7693
Btg3	3.68523	6.12514	4.89367	5.05316	1	6.42432	5.33287	4.64911	1.9532
Btk	2.02749	1.89738	1.60616	1.37728	1	1.37439	1.7995	3.36469	3.47853
Btla	3.85199	1	3.85887	3.68671	1.34939	4.59869	1	1	1
Btrc	5.94831	4.6082	5.39309	3.49497	3.35732	3.48116	3.55577	3.79242	3.78906
Bub1	16.7497	19.2354	17.573	14.112	14.2386	18.5165	6.82158	8.08523	6.05059
Bub1b	39.4789	46.8849	42.9245	36.6277	31.5139	52.0985	17.2513	19.7767	15.6841
Bub3	111.498	126.236	115.019	97.5614	91.4265	116.567	76.362	74.0105	71.0889
Bud13	10.0463	12.6504	10.4009	10.3073	9.71076	12.4633	8.21642	8.8968	8.31147
Bud31	90.6499	94.9288	83.7179	94.043	90.251	115.424	69.1609	68.8568	81.9133
Bves	2.06925	4.61708	1.81104	1	1.21689	1	1.40188	1.38494	1.061
Bvht	1	1.26192	1	1	1	1	1	1	1
Bysl	39.7319	38.4195	39.4199	38.4635	35.7051	45.7946	24.4667	25.9394	26.2569
Bzrap1	1	1	1	1	1	1	1.13944	1.52018	1.28066
Bzw1	318.936	295.262	298.323	236.741	245.044	277.672	245.161	246.602	234.233
Bzw2	62.3536	62.4488	64.0308	23.8568	20.022	32.4384	8.81976	16.4021	11.1478
C1d	24.8235	26.2324	23.609	17.3424	19.1807	23.5301	13.6957	14.5628	14.0469
C1galt1	12.4573	11.5748	11.2242	14.0232	17.2694	14.6423	15.6912	15.8103	13.6021
C1galt1c1	16.5012	16.5922	15.386	8.24361	10.4415	10.7191	11.8362	12.957	11.2117
C1qb	1	1.17237	1	1	1	1	1	2.26289	1
C1qbp	156.44	183.306	172.767	147.482	147.046	212.88	64.7006	64.038	66.5119
C1ql1	3.06818	2.09933	4.1214	1	1	1	1	1	1
C1qtnf1	1	5.38251	1	1	1.62569	1	1	1	1
C1qtnf4	1	1	1	1	1.02465	1	1.29251	1.26932	1.89901
C1qtnf6	11.5678	12.2397	9.80093	6.80953	6.98779	5.79654	13.1951	13.964	19.1656
C1ra	1	1.60928	1	1	1	1	1	1	1
C1s1	1	2.07157	1	1	1.00436	1	1	1	1
C2	12.9738	6.83793	8.99841	1	1.25169	1	6.34607	4.86295	8.36464
C2cd2	3.05506	4.33139	2.93397	2.05842	2.76797	1.8673	8.41767	7.46472	6.96767
C2cd2l	8.16791	8.72899	7.78088	12.0699	11.3591	9.98651	11.0881	12.5345	11.2225
C2cd3	18.8851	16.3548	19.0142	10.5094	11.9879	10.7468	10.4403	13.1794	11.7441
C2cd5	13.7705	12.8495	13.0514	11.0007	11.0892	12.9281	9.89012	10.1778	9.94975
C3	2.55788	47.522	2.74874	2.66309	26.9164	1.18739	1	1	3.26899
C5ar1	1	1	1.07584	1	1	1	1	1	1
C77080	5.12953	4.35171	5.5864	10.0886	6.69257	8.03526	6.92423	7.17313	7.34199
C87436	6.62261	6.63402	4.66499	3.87904	3.79847	3.39969	4.18662	4.63442	3.28185
C8g	3.15966	3.29367	2.09232	2.15197	1	2.19778	1	1.07941	1
Caap1	13.2809	13.0774	12.4935	12.2344	13.638	11.7701	10.6815	10.379	11.2907
Cab39	81.3137	62.0722	83.9703	72.5294	72.8132	82.283	64.3319	67.8169	60.2678
Cab39l	33.5253	30.8873	32.4723	23.0866	24.4322	22.5054	24.2053	24.8012	24.8669
Cabin1	10.0668	9.73934	11.8484	13.425	11.2559	13.528	7.84049	8.10628	9.98632
Cables2	25.489	22.5765	24.5893	23.9629	24.8173	23.2434	24.8282	24.2145	26.3048
Cacfd1	7.92983	8.92293	7.51223	9.82663	8.14167	6.68965	15.395	13.0917	13.477
Cacna1d	1	1	1	1	1	1	1.34941	1.66768	1.04057
Cacnb1	1.5909	1.33453	1.49809	3.413	1.75733	1.80885	2.45522	2.3979	2.28448
Cacnb2	1	1	1	1.23172	1.1488	1	1	1	1
Cacnb3	1.73659	3.57408	1.38679	4.74941	3.91976	2.89925	8.47808	7.92082	11.4028
Cactin	24.5969	29.3861	26.1939	25.0381	20.1928	31.2687	15.4338	15.6956	14.8195
Cacul1	5.84748	6.73276	5.60233	8.46455	8.16348	8.81293	7.06371	8.17704	7.427
Cacybp	181.151	182.12	181.688	118.455	111.172	180.006	57.4393	65.4459	67.7334
Cad	51.866	45.6332	49.0598	53.2666	52.8475	59.3233	32.5272	37.6831	32.3587
Cadm4	1.1101	1.57092	1.37389	1.32339	4.16481	2.02255	15.2334	12.7111	17.4981
Calb2	176.381	166.912	210.544	4.94514	4.89021	4.99148	5.18758	6.44246	9.25456
Calca	335.91	847.869	457.844	23.5991	41.6842	24.2834	185.897	168.954	241.526
Calcb	1	1	1	1	1	1	1.36417	1	2.1071
Calcoco1	8.58778	10.0959	6.24577	5.32812	4.95939	3.89908	9.07313	8.7255	9.60107
Calcrl	36.0447	21.4582	28.7924	50.8081	38.8025	42.164	42.6718	34.225	30.2804
Cald1	5.57871	15.8243	7.94133	2.4966	4.9062	1.58816	6.30107	7.54384	7.04276
Calhm2	7.5765	7.59354	7.0383	10.0601	6.31125	8.90679	6.11758	5.15834	5.29071
Calm1	330.546	317.819	286.279	359.492	478.592	298.947	582.404	686.047	535.754
Calm2	389.721	392.608	377.704	348.264	345.315	387.843	278.858	269.074	262.41
Calm3	87.3214	97.1174	88.3269	113.973	112.939	104.803	71.1573	66.1574	73.8675
Calr	787.484	666.768	718.759	795.318	968.355	718.134	1258.59	1022.29	1060.42
Calu	120.431	112.823	110.94	121.486	150.039	101.265	192.596	189.007	160.909
Camk1	16.9592	19.817	16.5607	14.7993	16.0227	11.8825	17.9651	21.8401	19.7637
Camk1d	6.60335	4.47819	5.65768	6.21752	5.93102	4.35153	17.2157	14.8371	14.302
Camk2b	1.61833	1.96427	2.1701	1.46865	3.15188	1.90217	1.95843	2.9531	4.41981
Camk2d	9.3728	11.5246	10.0186	18.6447	16.6586	14.4824	15.4261	10.8319	13.7935
Camk2g	2.21744	2.60149	3.15132	4.11737	4.69292	3.70063	3.89921	4.81866	4.67401
Camk2n1	1	1	1	1	1	1	2.55269	1.69151	2.12015
Camk4	8.81311	6.53541	9.4792	6.67121	5.65868	6.60162	5.08665	5.66524	4.89903
Camkk1	2.01693	3.15645	2.0788	3.52586	3.81091	2.31703	5.02495	5.43082	5.35229
Camkk2	7.6451	5.81958	7.42107	8.39277	5.72048	9.28271	4.72076	4.78172	3.99406
Camkmt	7.4494	6.20101	6.24592	2.54129	3.09944	2.968	5.19593	5.85834	5.08833
Caml	18.1726	24.1912	20.7705	18.275	19.1942	14.9815	19.9025	16.9874	21.0137
Camsap1	7.0175	5.6284	6.83863	5.56703	6.58373	6.54495	7.10255	6.03687	10.0584
Camsap2	3.34877	4.61758	4.61922	4.55513	5.73037	5.07908	5.10723	5.71309	6.14244
Camsap3	1.67404	1	1.44676	1.04113	1.241	1.04475	1	1	1
Camta1	2.52353	4.02636	2.8054	2.64782	3.62912	2.88803	2.69897	3.88495	3.13018
Camta2	14.1384	12.6933	12.5653	10.9864	11.4422	12.0852	11.5548	12.5489	11.7852
Cand1	35.479	32.0072	35.2647	28.1417	27.6458	32.8936	21.6577	20.7871	20.1243
Cand2	3.2944	2.60394	2.69575	2.5939	2.01261	2.85836	1.02649	1.68646	1.65052
Cant1	16.7767	25.5692	14.8208	13.2137	10.9146	11.4309	11.8225	13.5986	12.7223
Canx	226.615	177.715	232.759	279.261	305.975	258.479	309.527	294.077	276.957
Cap1	31.3942	36.1965	36.7813	60.7982	57.7426	58.5389	41.5635	47.9543	45.0276
Cap2	1	1	1	1.35416	1.42406	1.41182	1	1	1
Capg	511.082	490.052	505.688	446.469	534.286	411.173	577.804	602.232	599.872
Capn1	24.0992	25.7231	24.966	28.3347	26.7651	26.0634	26.3156	25.781	28.3285
Capn10	7.66242	7.84788	7.47093	10.3668	10.8068	8.1648	10.8309	11.8633	12.4446
Capn15	5.49228	5.52444	5.75634	6.56408	5.48952	6.15878	6.13013	4.19588	5.97491
Capn2	60.5028	61.4569	65.0255	180.189	180.532	175.254	114.118	117.403	102.509
Capn7	31.3166	26.0164	33.232	28.6972	24.862	26.4511	22.5429	26.5245	22.7295
Capns1	112.48	98.0516	116.83	116.106	122.481	101.765	115.022	110.212	107.503
Caprin1	136.635	135.41	139.391	113.295	106.632	138.844	94.9234	94.5785	90.7826
Caprin2	1	1.32885	1.21014	1	1.52461	1	1.24796	1.11684	1
Capsl	1	1	1	1.78416	1.11432	1.56177	1	1	1
Capza1	237.26	224.3	225.616	217.416	207.503	227.818	198.496	205.341	192.6
Capza2	286.779	263.589	274.853	295.822	270.02	326.342	263.543	258.451	260.602
Capzb	387.171	359.392	384.545	353.31	358.473	366.148	305.027	272.153	287.688
Car11	1	1	1	1	1	1	1.13046	1.1382	1.87313
Car12	11.9741	12.0602	9.34683	10.0979	13.2684	12.5099	9.20348	11.7799	12.3323
Car13	11.7485	11.2444	10.2804	6.49562	6.52229	6.24929	11.9875	9.47051	10.7414
Car2	1.05501	1	1	1	1	1	2.15422	1	1.77312
Car4	2.46844	1.47709	1	1	7.50281	1	1	1.4667	1.00573
Car5b	8.67257	4.843	9.09964	22.526	11.7376	23.8493	4.30664	3.15444	4.13145
Car7	2.13926	12.9264	3.94769	5.07191	5.00264	4.13945	10.0097	12.6061	16.3652
Car8	4.2307	9.18569	5.64833	3.18876	6.77593	3.69557	5.44565	6.90325	5.60031
Car9	1.23396	1.67135	1.65882	1.70958	2.09358	1.24312	1	1.56568	1
Card11	6.94316	7.86841	7.22886	5.16283	6.34652	6.03739	6.04443	6.65746	6.4099
Card19	23.4984	28.476	21.5219	34.2377	27.8033	29.2629	34.9631	30.7707	30.9156
Carhsp1	14.3515	22.6503	13.7018	43.5418	46.1309	33.0398	36.7525	42.1002	43.7978
Carm1	20.8751	28.3562	23.0507	22.5108	23.886	29.8657	16.6102	18.6328	16.5792
Carmil1	1	1.9631	1.06408	1.67717	2.04879	1.3408	4.66408	5.30642	6.42146
Carmil2	1.36987	1.04714	1.74837	3.58061	2.72315	3.47216	1.6211	1.603	1.17513
Carnmt1	42.8411	45.2651	43.9394	24.7367	26.0684	35.0253	21.6145	24.2916	22.3518
Carns1	1	1	1	1.11285	1	1.28326	1	1	1
Cars	18.4005	23.8576	21.2519	41.054	40.5335	28.7799	46.8725	47.5345	50.6119
Cars2	13.425	13.2979	17.4609	10.8936	10.8774	13.6765	7.51685	9.52697	9.8493
Casc3	34.0856	32.337	36.2894	24.053	22.2004	33.1847	24.0842	23.3109	25.8869
Casc4	6.55807	7.43748	6.98674	6.37435	6.25443	6.32462	7.12994	7.40354	7.50913
Casd1	31.1851	26.6305	31.5552	11.5239	12.8714	14.1053	13.3723	12.8787	10.4886
Cask	1.00298	1.28382	1.1714	1.2572	1.1575	1.37281	1	1	1
Caskin2	3.2156	3.79106	2.40509	4.75966	3.69055	4.07114	3.45138	2.79041	3.45634
Casp1	50.9308	42.8621	58.6156	23.2855	21.3012	44.3818	16.6847	15.9174	25.0581
Casp12	1	1.07608	1	1	1	1	1	1	1
Casp2	12.4348	13.1841	13.0653	10.8385	9.72258	12.0555	10.2831	8.74375	9.70024
Casp3	87.8356	69.0836	72.0327	115.445	110.227	126.052	105.608	102.761	100.351
Casp4	11.0174	10.7977	14.7069	16.3568	11.4995	16.8514	11.041	9.76493	15.5763
Casp6	15.6917	24.977	14.9908	89.8719	69.7151	60.6789	46.1662	41.9841	43.0068
Casp7	4.40633	4.53182	5.77464	4.48983	3.28171	4.89165	2.84862	3.09373	4.03706
Casp8	112.025	104.522	114.476	118.879	116.803	131.934	117.463	110.364	128.462
Casp8ap2	9.96661	10.1851	10.2495	8.49376	7.61348	9.53401	6.89344	6.68067	6.33195
Casp9	7.24247	6.78621	5.435	2.98764	3.75851	3.6355	6.08921	6.02971	4.93164
Casr	1	1	1	1	1	1	1.44764	1.65709	1.78406
Cass4	4.89064	3.37508	4.34301	8.09266	5.76953	5.38868	3.27965	4.03796	3.63498
Cast	60.1984	61.2632	66.7364	53.8417	58.8503	46.3577	71.1499	73.5714	65.511
Casz1	2.21788	1.44753	1.40644	1.16469	1	1.27457	1	1	1
Cat	28.7789	31.9611	29.7775	30.0938	28.054	29.1997	31.6187	36.2168	30.0359
Cav1	1	6.54833	1	1	1.28455	1.23932	1	1	1.30033
Cav2	4.27419	3.93697	5.84635	2.89129	2.00751	4.3176	1.52911	1.56579	1.94477
Cbarp	1	1	1	1.54252	1.34986	1	2.03236	2.43013	2.78312
Cbfa2t2	9.01103	7.54173	8.33557	5.93072	6.0817	4.7675	6.56921	6.36408	6.9333
Cbfb	49.2101	51.2049	54.0919	61.1897	56.6684	61.6326	60.4824	65.6097	53.2617
Cbl	3.93669	3.43883	4.2933	4.85125	5.24313	5.45511	5.93562	4.76944	5.34956
Cblb	7.54326	6.8744	6.39465	5.8778	6.51791	6.02111	6.02113	6.58817	6.77407
Cbll1	10.9676	10.92	8.47282	7.63873	8.11129	8.65769	6.90519	6.31223	5.68836
Cbr1	27.1921	29.7728	25.9498	29.5659	31.4185	26.5957	26.4197	23.4375	24.6251
Cbr3	1.94059	6.26864	2.54107	1.88224	1.82554	1.05955	1	1	1.02994
Cbr4	9.39211	9.12245	10.2872	8.64652	7.43438	8.34839	7.60797	6.83546	9.67663
Cbs	1	1	1	1	1.49249	1	1	1	1
Cbwd1	15.5098	14.6299	16.9854	10.9991	9.38267	15.7038	9.62167	9.53841	8.32267
Cbx1	15.7675	22.1213	17.6086	17.3995	13.9197	20.6361	9.38055	12.4564	13.7522
Cbx2	2.39528	2.46505	2.05281	3.15886	1.93284	3.49372	1.59675	1.74456	1.91921
Cbx3	69.9884	84.101	77.5291	80.6319	71.3872	104.323	48.7563	53.3082	43.6921
Cbx4	7.17091	4.07978	6.42725	8.01274	4.39747	6.92142	4.7003	4.94264	4.10019
Cbx5	11.218	12.6804	11.1308	9.29381	9.60507	13.7848	4.12595	4.19241	4.66523
Cbx6	5.38705	6.68207	5.69617	5.61494	4.81036	6.22894	3.61003	3.92047	3.24674
Cbx7	7.70841	6.56345	7.89067	5.63277	4.17765	7.78815	3.67871	4.13868	3.65168
Cbx8	4.84092	7.36065	5.01107	3.57793	3.8282	4.44838	4.83087	4.61984	3.7087
Cby1	16.7675	17.257	16.3978	19.5031	11.9222	19.4622	8.08353	8.12286	7.82795
Cc2d1a	15.024	20.3155	16.2122	10.5478	10.6936	11.2334	20.0363	19.4793	21.4041
Cc2d1b	27.8627	22.1689	29.5054	20.611	16.0089	23.7922	13.7807	13.6835	12.2619
Ccar1	33.4033	35.9026	36.5015	33.7814	33.0023	39.3506	22.7869	22.4833	24.8779
Ccar2	27.6601	27.2191	29.6953	25.032	19.246	29.1527	12.5206	12.9122	13.9352
Ccbe1	1	1.02046	1	1	1	1	1	1	1
Ccdc102a	4.10218	3.0442	3.8955	4.28688	2.7851	4.39947	1.20823	1.34059	1.36575
Ccdc107	29.96	38.1114	38.7866	26.6	27.6875	27.2657	25.9208	29.5	28.3347
Ccdc109b	52.8997	42.1837	50.9501	35.4925	37.141	36.1051	22.8982	30.845	28.2997
Ccdc112	1	1	1	1.23631	1.45514	1.37676	2.07398	1.91027	2.10289
Ccdc115	28.0966	23.8545	31.8273	23.1457	24.5432	26.9929	14.9669	16.8301	14.6934
Ccdc116	1	1	1.18447	1.1416	1	1.54263	1	1	1
Ccdc117	11.2126	9.56257	8.18488	14.9134	14.5426	11.7953	12.8155	12.9819	11.9073
Ccdc12	112.751	120.265	130.517	102.713	93.1731	111.283	78.2227	88.4746	84.1316
Ccdc122	8.66133	7.67537	7.55321	4.27685	3.64952	5.26217	4.09471	3.93129	4.57967
Ccdc124	83.6957	93.4917	87.7105	95.4854	75.569	91.0565	49.5728	55.2791	52.6519
Ccdc125	1.50264	1	1.51555	1	1.20048	1	1	1	1
Ccdc126	4.45339	2.90211	4.02472	3.40993	2.60416	2.98725	2.27964	2.52939	2.10798
Ccdc127	26.067	23.2416	22.73	22.9066	22.609	23.3947	19.2515	16.7115	16.7651
Ccdc130	6.33779	7.69372	6.6089	4.08737	5.54405	4.50749	6.01097	8.41775	6.89742
Ccdc134	9.54465	12.1047	11.9484	13.8343	11.8909	15.4064	7.25579	7.13541	8.32773
Ccdc136	1	1	1	1	1.07915	1	2.74746	2.06151	2.29445
Ccdc137	5.26054	8.36435	6.9835	10.1349	8.20563	10.468	5.39174	5.82495	5.0953
Ccdc14	2.91456	2.06502	3.21036	2.36113	1.35318	3.12966	1.04851	1.06518	1.20163
Ccdc142	1	1	1	1.05003	1	1.07958	1.02702	1	1
Ccdc15	1	1.00234	1.18331	1.09306	1	1.02084	1	1	1
Ccdc155	1	1	1	1.85243	1.29004	3.26315	1	1	1
Ccdc157	1	1	1.12429	1.509	1.4205	1.08111	1	1.07308	1
Ccdc163	4.09044	4.15821	5.76042	2.41609	2.66231	5.18942	2.45859	3.18276	2.45524
Ccdc166	1.80753	2.54686	1.82931	1.69723	1.53095	1.26195	1.1354	1.79095	1
Ccdc167	7.18521	6.97787	6.24481	5.79711	5.92875	6.58721	4.58537	3.56471	4.2583
Ccdc174	14.4182	12.5431	13.6856	12.2639	10.9949	11.1772	13.433	12.3837	14.3795
Ccdc18	1	1	1.06953	1	1	1.00134	1	1	1
Ccdc181	5.09035	7.24456	6.3905	4.24734	5.19923	4.44417	4.98733	4.59451	3.94353
Ccdc184	134.8	122.541	119.298	57.9972	40.7008	49.4857	39.6708	28.0423	38.7517
Ccdc186	3.57182	3.82972	4.07867	5.93959	5.17663	4.44306	6.88489	8.46535	7.22528
Ccdc189	3.29327	3.98091	3.647	3.14245	2.35286	2.96662	1.64328	3.19078	2.17611
Ccdc191	1.15981	1.24817	1.3175	1	1	1	1	1	1
Ccdc22	25.2363	30.0226	31.1266	17.1742	15.8652	19.2309	11.2291	18.521	16.3957
Ccdc25	19.393	17.9859	19.6471	17.7306	17.1925	18.0605	12.7465	12.5242	14.8312
Ccdc28a	8.53723	8.36686	9.16695	4.78295	5.42855	3.27836	6.93654	7.44827	7.50347
Ccdc28b	11.2791	14.4993	11.5315	4.81841	3.81733	4.51688	7.15047	7.88958	7.70374
Ccdc30	1	1	1	1	1	1	1	1.06443	1
Ccdc32	9.80768	8.40857	8.40388	8.45959	7.48558	7.77316	10.0369	10.2575	11.0221
Ccdc34	4.98776	8.21937	6.16174	6.73601	6.04476	8.02168	3.20319	3.43158	3.38251
Ccdc40	3.81613	1.49539	3.66048	2.13482	1.44235	3.18091	1	1	1
Ccdc43	25.1632	22.4867	21.7134	19.28	17.2282	21.4362	10.3415	11.3469	12.1431
Ccdc47	44.0642	46.1706	44.4349	45.7927	43.6619	44.2566	34.2991	34.7051	40.1526
Ccdc50	130.352	119.797	131.655	23.2657	33.5435	35.3796	40.885	37.7815	44.2149
Ccdc51	6.3976	6.8088	5.77481	4.77353	4.6733	4.59413	5.02954	5.37967	4.35119
Ccdc53	59.7191	53.3576	61.4208	29.3919	34.6077	33.6541	35.7734	37.195	32.8663
Ccdc58	32.7032	43.1247	32.6865	37.6608	39.6571	39.4161	17.3982	24.6143	25.923
Ccdc59	38.8744	40.6837	39.0317	38.7588	40.8716	38.9426	33.5519	37.2301	32.9669
Ccdc6	7.54487	7.93284	7.52837	9.80177	9.83602	9.39169	11.0508	11.1203	10.8452
Ccdc61	8.39403	9.50277	7.4716	7.53402	7.10647	6.65713	5.18885	6.19737	5.74074
Ccdc63	4.61713	2.45362	5.04635	6.37773	5.95005	6.43133	2.81444	2.48256	2.52029
Ccdc64	1.6415	1.0088	1.09283	2.32707	1.85144	3.26513	1.53831	1.13791	1.77233
Ccdc66	6.42593	5.18896	5.78051	5.47106	3.64251	5.68811	5.23014	5.89035	5.00775
Ccdc69	14.0504	18.0804	15.8905	12.3413	9.62144	12.2963	8.51828	9.81413	8.12089
Ccdc71	12.055	12.5477	13.4834	14.2779	12.8714	13.3364	12.0209	11.5666	11.3413
Ccdc71l	17.786	19.2685	22.3869	71.723	53.221	53.8159	42.9258	38.6955	53.6261
Ccdc74a	1	1	1	2.27236	1.49273	1.55491	2.60137	1.24725	2.20653
Ccdc77	4.1033	5.34934	4.33083	3.33715	3.38527	4.19128	2.71098	4.14502	2.85485
Ccdc8	1.30087	1	1	1	1	1	1	1	1
Ccdc80	1.67285	16.2535	1.85256	1.19593	7.9979	1	1.05282	1	2.43503
Ccdc82	30.9725	32.0543	35.4936	22.8717	20.6719	22.9308	20.0353	22.767	19.4918
Ccdc84	2.11351	2.88872	4.35566	5.48067	3.30607	5.05593	4.17507	4.42214	5.37148
Ccdc85b	1.61925	3.81607	1.70761	5.17926	4.73351	4.29233	3.50022	3.60405	3.9397
Ccdc86	17.0453	19.1204	17.4572	16.6586	12.8545	21.6007	7.32753	9.22175	7.80489
Ccdc88a	3.00176	3.80192	3.28815	1.62671	2.08132	1.91307	1.29281	1.59201	1.06626
Ccdc88b	14.179	13.5611	15.9385	18.0901	15.8563	15.2485	13.8585	16.0916	17.5347
Ccdc88c	8.36516	8.72169	9.1379	12.0085	9.85906	11.6437	6.90181	8.64758	8.23057
Ccdc9	16.9298	20.6998	20.5051	15.1103	14.1549	17.3981	16.131	21.5108	18.1914
Ccdc90b	23.3554	19.1756	22.5975	7.99653	9.12069	8.13442	8.69768	7.56102	7.49983
Ccdc91	11.2211	13.0299	14.8398	5.29232	6.67964	7.26809	5.764	5.85613	6.04172
Ccdc92	13.2658	14.1471	10.4731	20.9831	16.294	16.7874	15.7712	14.5359	16.0194
Ccdc93	2.40973	3.97635	2.51165	2.92108	2.65853	2.68157	1.88851	2.52999	2.31641
Ccdc94	10.9558	14.7163	10.7439	16.6	19.1205	16.0632	16.4228	18.3608	20.2767
Ccdc97	25.4321	24.3692	27.0354	16.409	16.6176	17.8101	20.6089	19.0622	21.654
Cchcr1	12.9948	15.3583	16.569	7.61918	8.79265	9.04059	6.39171	8.87462	9.41455
Cck	3.56472	26.4536	1	17.7571	23.663	3.07335	49.1677	21.4962	42.6795
Ccl1	24.2492	4.77716	21.3863	1	1.71072	2.60863	13.6918	5.31856	4.01166
Ccl11	1	3.97598	1	1	1.96311	1	1	1	1
Ccl12	1	1	1	1	1	1	1	1	3.4736
Ccl17	260.936	62.5593	164.372	4.92801	6.14697	16.9883	1.82828	1	1
Ccl2	5.46753	56.2551	2.14506	1.73514	17.1586	1.38519	1.02997	1.7779	8.9605
Ccl22	89.6842	10.651	63.5147	1	1	1.55966	1	1	1
Ccl24	1	1	1	1	1	1	1.00141	2.53098	1
Ccl25	1.93731	2.52787	1.79962	1.11018	2.63989	1.22846	1.97772	2.28512	3.78455
Ccl27a	1.1216	1	1.68096	1	1	1.01483	1.18536	1	1.58317
Ccl3	49.6253	34.15	89.633	16.0413	21.944	50.9081	37.0301	17.2357	22.3536
Ccl4	2.58323	1	3.23329	28.3772	33.7196	68.3072	22.8669	17.1478	20.8636
Ccl5	107.31	20.6634	121.829	14.6569	5.67162	32.6439	27.2672	6.32644	18.1359
Ccl6	1	6.96202	1	1	2.35123	1	4.83053	17.7265	4.74276
Ccl7	7.67828	39.2163	3.0228	26.9175	48.6944	38.306	9.72579	7.98198	14.061
Ccl8	2.23417	2.83898	1.04854	1	3.52271	1	1.17475	1	3.03967
Ccl9	1	1	1	2.21553	1	2.78222	1	2.08016	1
Ccm2	84.6092	80.0726	75.4668	63.7477	62.2416	63.5158	74.1208	78.6268	68.0034
Ccna2	81.7355	98.6906	85.0041	60.9361	62.331	99.2452	32.6592	37.7761	28.8621
Ccnb1	118.94	145.997	119.025	99.195	95.3811	157.482	48.1037	52.6528	42.3589
Ccnb2	83.9066	93.3915	84.547	74.2908	63.4183	92.3214	30.5037	35.9296	34.5538
Ccnc	33.1047	25.4609	28.9885	30.5227	30.9651	36.1861	17.8145	20.8035	20.038
Ccnd2	131.493	102.349	112.496	99.9635	106.028	101.422	179.8	164.178	210.226
Ccnd3	203.261	161.516	193.488	259.148	194.302	259.17	136.21	141.702	143.784
Ccndbp1	37.2991	31.8337	32.7901	26.3108	28.8549	24.288	31.8186	30.0718	30.991
Ccne1	33.2335	33.7591	36.7675	39.8256	35.7403	52.3534	17.8484	19.3941	17.4378
Ccne2	15.6898	16.4648	16.541	10.7278	10.7404	15.7284	7.00507	5.76865	5.75185
Ccnf	24.6781	30.5742	23.2022	19.8197	17.4536	29.1458	9.41047	11.232	9.07072
Ccng1	382.586	268.533	329.301	210.7	182.023	254.966	109.243	123.05	126.913
Ccng2	36.1159	35.567	32.375	39.2538	40.3473	23.4582	60.6041	57.5499	51.1123
Ccnh	24.4427	24.6323	24.4352	20.5152	19.3187	25.2528	12.1836	16.944	10.8302
Ccni	60.9742	57.723	59.0264	48.2948	50.1742	42.1123	61.3708	55.9528	53.0845
Ccnj	1.30842	2.12158	1.574	1.08205	1.14646	1.96674	1.11829	1	1
Ccnk	4.23781	4.79756	4.51191	4.16812	4.77563	4.76176	3.11405	3.5893	3.40782
Ccnl1	19.4	23.9106	22.3335	23.7278	23.8909	28.0309	26.1955	27.2451	29.2095
Ccnl2	24.0204	30.9338	29.2233	24.7914	22.2263	29.3345	20.4775	26.4478	29.2302
Ccnt1	23.7252	27.7677	23.3538	27.651	26.4948	26.8039	25.1404	24.3824	25.0437
Ccnt2	9.11922	8.81946	10.4337	9.13204	9.17399	9.26018	8.82591	9.29782	9.15915
Ccny	11.068	10.5112	10.5616	12.432	14.014	10.8164	12.0639	13.6993	11.8657
Ccnyl1	3.38368	5.44013	4.45111	3.54003	4.05245	4.24935	4.11133	3.81901	5.10903
Ccp110	5.42311	5.2433	7.24791	7.90638	5.99327	10.8098	3.08422	3.43399	3.69861
Ccpg1	32.1087	27.3954	29.6104	22.5492	25.0501	17.0134	45.4575	41.6029	44.3147
Ccpg1os	3.31223	3.55279	4.29824	3.86645	3.07246	2.48035	3.27872	4.90811	4.47523
Ccr1	26.5756	23.0554	25.638	56.6996	71.0595	41.8389	95.6352	97.9196	93.1512
Ccr2	2.82938	3.19605	4.79061	88.0092	53.3891	63.3035	14.6825	13.8062	11.8331
Ccr3	1	1	1	3.82122	3.49199	1.5283	4.77617	3.40806	3.57729
Ccr4	31.107	32.2387	35.2909	28.1298	21.5044	31.4594	26.6667	18.739	20.5876
Ccr5	2.17959	1.39976	2.9465	30.3228	22.7177	28.6342	12.3961	11.6745	12.6666
Ccr7	80.6508	26.1047	72.7991	100.427	35.7371	145.653	6.57757	5.14661	8.00266
Ccr8	41.6357	32.7156	50.7771	59.0224	54.2572	55.6831	55.1504	47.7608	35.8271
Ccr9	1	1	1	1	1	1	2.83262	4.26242	2.64674
Ccrl2	1.23959	1	1.4063	1	1	1	4.64522	2.60219	8.15973
Ccs	26.9181	22.3542	29.6006	27.2911	26.9071	30.9845	27.222	31.6303	26.6082
Ccsap	4.1276	4.20359	4.53065	2.71379	3.18684	3.96811	2.49605	2.76948	2.5693
Ccser2	9.8291	8.39934	10.8964	6.92328	7.16859	7.12437	7.65257	7.72696	8.18942
Cct2	170.668	179.376	169.963	153.917	155.985	168.961	110.789	127.976	115.908
Cct3	403.432	382.252	398.492	293.865	300.401	354.402	219.198	242.155	235.276
Cct4	197.125	223.097	203.461	163.745	169.641	203.063	126.552	141.113	130.01
Cct5	422.377	464.846	420.001	373.436	363.062	434.442	229.49	262.177	240.853
Cct6a	416.656	428.346	410.49	350.539	319.281	414.567	221.441	248.769	216.508
Cct7	328.287	333.422	316.82	256.436	280.267	310.175	188.385	216.188	190.992
Cct8	332.574	345.358	335.709	285.346	314.111	360.004	224.44	242.81	241.636
Ccz1	72.0419	71.9408	73.6906	57.5512	59.3476	67.5878	51.3358	54.4223	59.6495
Cd14	1	2.53852	1	1	2.00041	1	3.28211	2.43526	2.51546
Cd151	1	4.84518	1	1	2.28133	1	1.5707	1.35548	1.73823
Cd160	1	1	1	1	1	1.54834	1	1	1
Cd164	97.4559	98.5774	89.9697	61.5853	78.2622	62.6849	143.774	134.719	140.725
Cd1d1	1.21611	1.72274	1	2.57538	1.97323	1.72747	1.65824	1.63549	2.11957
Cd2	1	1	1	8.08364	1.81512	17.2681	1	1	1
Cd200	7.94798	4.33172	6.81526	20.0928	9.49203	23.3978	21.457	8.63298	14.4389
Cd200r1	80.7824	82.6725	88.3076	86.5218	102.697	81.0023	103.233	129.444	113.965
Cd200r3	5.3186	6.81377	4.06245	4.01825	6.34995	3.6578	3.50861	4.97539	5.18362
Cd200r4	3.58548	3.95977	4.13839	4.66324	6.19086	4.21912	11.6259	11.892	12.6233
Cd209c	1	1	1	1.75332	1.11461	1.271	2.17893	1.95787	1.53594
Cd226	30.1549	19.1948	30.2127	18.8096	16.3924	18.5353	11.2053	10.9521	11.6213
Cd247	2.70429	3.1156	3.17984	7.10793	6.09235	8.93165	4.67557	5.26444	3.88824
Cd248	1	1.57853	1	1	1.99765	1	1	1	1
Cd24a	7.41873	4.61654	8.85706	38.5196	32.4208	45.0611	11.6252	5.90313	7.32027
Cd274	4.91844	4.08157	5.10263	6.85087	8.48858	7.39774	9.27667	8.45459	18.5087
Cd276	1	1.70428	1	1	1	1	1	1	1
Cd28	3.10106	1.40582	4.93514	2.08786	2.66896	4.02014	2.61975	1.48362	4.40022
Cd2ap	4.12393	5.6246	4.18356	3.49448	3.53873	4.4081	2.79233	2.67216	3.23975
Cd2bp2	18.6884	18.799	21.3441	16.9075	15.4814	19.6161	15.3873	14.389	15.3865
Cd300a	1	1.40037	1	3.77215	2.92669	2.69705	2.20717	1.33881	1.51883
Cd302	1	2.24363	1	1	1.66978	1	1	1	1
Cd320	39.3548	29.9614	32.6163	24.7462	22.6385	23.2471	20.3759	19.7571	22.2813
Cd34	40.0081	69.1932	44.796	1	1	1	1.32839	1.93454	2.63417
Cd36	1	1	1	1	1	1	1	2.10486	1
Cd37	118.772	115.836	140.515	130.782	107.319	110.56	93.7995	82.2404	81.4212
Cd38	1	2.35613	1.41122	1	1	1	3.51714	3.30091	2.89372
Cd3d	6.55302	2.52585	2.83006	2.66303	1.24017	11.6186	1	1	1
Cd3e	7.06819	2.7706	5.88619	4.52883	3.14896	13.4826	1	2.66442	1.566
Cd3eap	8.92735	9.9064	11.7466	11.1751	8.16151	14.4142	4.23891	4.86025	4.91577
Cd3g	43.9408	41.6481	45.3102	11.5728	9.84545	24.852	11.744	14.0591	10.3578
Cd40	1	1	1.31174	1	1	1	3.34304	2.82253	3.35516
Cd40lg	1.97495	1	1	1	1	3.05989	1	1	1
Cd44	81.9767	64.0732	91.8615	42.3788	42.783	49.8909	33.7813	30.4475	32.3294
Cd47	226.974	172.911	224.477	240.777	181.754	259.897	110.99	83.3991	129.671
Cd48	85.875	64.8204	96.4714	67.7795	40.5136	106.4	31.8737	35.7653	38.1818
Cd5	1	1	1	1	1	1.51834	1	1	1
Cd52	12871.7	13710.4	14716.2	1875.18	2554.73	1827.99	3288.57	3458.86	3017.74
Cd53	409.619	346.048	379.394	621.223	628.098	524.521	622.852	657.576	597.862
Cd55	55.866	43.6107	17.995	18.485	29.0023	15.3368	181.36	142.658	180.242
Cd55b	9.26722	7.05161	3.38125	3.798	5.449	2.361	31.0452	25.7461	31.5193
Cd59a	3.01637	2.28964	2.33497	1.90386	1.23771	1.01585	1.81378	1.28686	1.91881
Cd6	1	1	1	1	1	4.34844	1	1	1
Cd63	31.9618	202.217	30.7361	141.835	224.738	84.8892	452.872	360.111	387.491
Cd68	1.03948	1.30534	1.32031	1.9936	3.66434	1.72993	3.34437	4.16302	4.24765
Cd69	24.6728	14.3424	26.2314	39.2138	47.7543	46.5383	111.78	90.8044	122.687
Cd7	1.47025	1.04623	1	1	1	1	1	1	1
Cd70	72.3918	9.31633	48.2955	4.03918	1	7.26252	1	1	1
Cd72	53.7835	89.8373	75.8816	3.38507	6.14751	6.0177	9.25832	11.2812	12.3174
Cd74	210.858	68.1027	180.076	42.2115	13.3156	93.5407	25.0474	12.8722	19.8763
Cd79b	54.2776	39.5656	40.4599	10.3106	14.93	10.9656	16.7581	17.9886	20.2347
Cd80	7.79595	2.04816	6.51642	1.91193	1	3.22639	1	1	1
Cd81	192.877	150.447	173.28	144.278	91.6525	122.928	90.196	82.8538	97.1245
Cd82	386.349	270.204	383.936	383.854	309.457	345.927	346.761	276.461	254.401
Cd83	23.2547	5.43629	16.3811	1	1	1	1	1	1
Cd84	23.0766	19.46	23.7291	10.2959	10.3174	9.52969	20.7768	18.8201	16.3412
Cd86	2.61436	1	3.87987	1	1	1	1	1	1.34651
Cd8a	1	1	1	1	1	9.06445	1	1	1
Cd8b1	1.13656	1.48636	1	1	1.92904	10.9868	1	1	1
Cd9	2.04091	9.87389	1.58895	1.48187	4.23923	1.97168	10.3148	7.79486	10.6528
Cd93	3.07737	3.04373	2.7169	1.03102	1.82851	1	3.67204	3.77619	2.67608
Cd96	14.914	12.3801	15.7558	1.58838	1.25659	4.36766	1.38809	1	1.56223
Cd99l2	5.97425	5.28012	6.43493	3.05987	2.85108	2.47531	3.6768	3.36996	3.28671
Cdadc1	12.2811	12.8675	14.498	9.278	9.10809	10.8258	7.41583	8.7158	8.69558
Cdan1	3.21179	3.13334	3.1054	2.80209	2.20392	3.23968	1.54258	1.53014	1.48231
Cdc123	73.6207	81.5439	77.7967	58.4876	61.5976	68.3982	49.9626	54.185	51.966
Cdc14a	3.61211	3.64272	4.17992	2.5508	2.56428	2.81004	2.79531	3.41479	2.92583
Cdc14b	2.72624	2.21302	2.71005	4.37615	3.22522	4.20913	1.47276	1.61355	1.63828
Cdc16	53.9116	51.6263	53.8546	55.8067	52.1654	56.5942	40.6675	45.5669	43.4534
Cdc20	105.278	135.951	105.598	85.5303	87.6368	117.12	48.0314	51.9976	46.9041
Cdc23	27.5045	31.4313	27.7066	23.6978	23.2282	28.6944	16.2919	16.5334	14.9383
Cdc25a	24.6856	27.5239	26.5136	23.3923	20.8131	31.0021	13.9824	14.2015	13.3297
Cdc25b	12.6696	13.7501	14.4667	20.6964	17.0824	19.9092	11.4017	14.0098	11.2582
Cdc25c	9.52052	12.5515	10.588	6.70825	6.22657	10.6358	5.00729	4.51418	4.53992
Cdc26	57.7823	62.7282	55.1828	69.7505	65.9997	58.9652	54.5568	57.3663	55.6929
Cdc27	24.6654	23.4205	24.8004	15.4371	15.7578	18.6489	12.8756	13.3118	12.9919
Cdc34	114.329	105.547	111.729	143.329	106.79	161.111	69.6897	78.5172	79.7346
Cdc37	154.594	138.678	153.911	132.546	121.405	131.536	95.2442	94.8944	93.9305
Cdc37l1	10.0248	11.3781	8.37303	9.3237	8.63828	10.358	7.41068	6.57885	7.15425
Cdc40	19.1912	19.2181	18.121	15.039	14.053	16.1019	13.2071	13.4902	15.2368
Cdc42	445.162	421.065	439.225	389.999	372.558	427.9	323.943	314.136	291.752
Cdc42bpa	4.22514	4.77427	5.02861	2.93306	3.94629	3.31991	5.40094	5.99924	5.79837
Cdc42bpb	1	1.0761	1.0507	1	1	1	1	1	1
Cdc42ep1	1	4.25165	1	1	1	1	1	1	1
Cdc42ep2	4.01404	5.88279	3.80452	1.08389	1.80875	1	1	1.19727	1.45634
Cdc42ep3	34.3664	16.4887	32.6329	15.7122	12.299	17.7461	7.28281	6.76654	8.78966
Cdc42ep4	5.91457	11.7895	5.31566	7.08539	9.09266	6.01633	14.6959	14.6582	17.1229
Cdc42se1	101.373	105.458	94.2298	136.694	128.337	137.224	118.014	107.32	106.43
Cdc42se2	80.7033	61.2616	87.1643	60.7153	56.9235	64.3547	52.6412	56.0538	47.0262
Cdc45	27.7617	41.0724	36.1567	30.802	27.6057	41.1235	18.6033	20.4973	17.3303
Cdc5l	34.9189	35.1587	35.9678	26.0284	24.5576	29.8199	21.3928	22.3798	22.0744
Cdc6	18.656	22.859	18.9911	18.0512	15.6613	23.948	11.6643	9.71471	9.51087
Cdc7	6.55529	10.3651	10.7238	8.20319	7.99052	12.6376	3.29789	4.89959	4.52884
Cdc73	30.208	26.8168	27.2971	25.6161	27.6611	35.6221	24.5961	28.7228	26.5776
Cdca2	17.4929	18.1413	18.1112	11.5258	11.9156	17.1503	7.34752	6.13595	6.35058
Cdca3	53.3772	63.4983	56.2297	54.2666	55.1948	70.7219	29.262	31.7234	28.8512
Cdca4	28.7146	34.5167	30.7785	36.801	33.7438	41.1674	27.049	28.0538	23.1836
Cdca5	22.4107	28.3194	25.7106	18.4474	20.7357	32.0448	9.76403	11.1826	9.59036
Cdca7	24.0773	32.2772	27.4271	25.2686	19.1249	36.3543	8.13825	9.82004	7.13426
Cdca7l	16.3013	11.5527	19.1459	12.2944	9.20442	14.6413	5.67998	5.9322	5.08754
Cdca8	64.9518	90.8015	71.2801	69.5614	61.8153	98.1018	42.7328	39.4388	33.4601
Cdcp1	1	1	1	1	1	1	1.06585	1	1
Cdh11	1	9.93732	1	1	2.34893	1	1	1	1.05439
Cdh17	3.95979	3.09202	3.43406	13.6059	20.198	8.32456	57.9338	40.4805	33.9189
Cdh2	5.86489	12.6278	8.07776	4.68388	7.54231	4.53811	6.33272	6.64245	9.20477
Cdhr1	1.56145	1	1.83822	1	1	1	1	1	1
Cdip1	7.3452	7.95644	7.43466	4.70582	5.46652	7.16648	5.93167	6.46209	6.45247
Cdipt	84.8681	72.0849	74.225	93.9754	83.5402	83.4976	78.5436	76.4376	77.5679
Cdk1	43.7105	56.5232	43.5285	47.0145	46.1349	61.1556	28.1962	28.9519	24.093
Cdk10	8.03674	10.1173	9.95372	6.80809	5.33498	8.05989	3.79255	4.85474	5.9381
Cdk11b	21.3231	24.5852	26.9002	21.7428	20.8357	28.1119	19.1729	19.2536	23.29
Cdk12	4.22498	4.7479	4.05922	3.61797	3.87393	4.65114	3.61463	4.05636	4.61723
Cdk13	3.52769	4.45251	3.87855	4.6534	3.79315	4.87703	4.67663	4.77645	4.74393
Cdk14	3.62013	2.42903	3.41863	1	1	1	1.23269	1.53866	1.09024
Cdk16	17.644	22.8084	20.1169	20.0207	24.1338	22.4167	20.1477	23.5291	26.5532
Cdk17	50.8455	42.3739	52.0949	69.2009	57.783	69.0893	42.9119	46.6179	47.2152
Cdk18	1.42062	1.21741	1	2.55434	2.82349	1.73199	2.25978	3.65651	3.31933
Cdk19	13.9148	11.0949	13.9975	5.80727	5.5086	5.12353	6.362	6.81053	7.14045
Cdk2	41.7614	48.478	43.0007	34.3323	34.0325	44.2908	28.3519	27.5083	25.7707
Cdk20	1	1	1	1.28962	1.72165	1	1.18017	1.36257	1
Cdk2ap1	242.942	214.067	231.992	199.378	194.173	251.155	134.83	124.344	135.904
Cdk2ap2	163.012	168.001	150.687	301.631	246.038	181.13	229.219	247.383	223.537
Cdk4	207.84	250.852	209.447	188.201	182.11	237.043	125.961	134.085	114.385
Cdk5	26.7077	26.9208	27.219	11.5168	11.9193	11.718	17.1467	13.3032	15.4084
Cdk5rap1	5.23957	6.22237	5.809	3.23984	4.60065	4.07414	2.40394	3.98472	2.87287
Cdk5rap2	8.35593	6.62115	7.02327	5.16012	4.76709	6.27205	3.57928	3.24199	3.03561
Cdk5rap3	43.6786	46.3185	41.3684	44.134	41.6205	32.7497	48.5476	55.1043	49.5665
Cdk6	21.3775	15.846	25.1297	38.0369	25.5382	37.578	14.4201	12.9275	13.0228
Cdk7	8.4494	10.1706	10.0193	6.98437	7.20347	7.8369	6.22704	7.32665	6.12837
Cdk8	34.0607	28.8813	33.0272	29.3004	32.2056	32.6793	27.7629	32.2798	27.256
Cdk9	47.1752	44.7365	45.0547	53.7853	46.6218	49.1545	41.6562	41.984	41.4177
Cdkal1	11.6431	12.1764	11.704	7.68494	8.25013	10.5831	7.56593	8.27169	8.83878
Cdkl2	3.13177	2.85576	2.94195	2.30942	3.73261	3.36023	2.53324	3.36274	2.73498
Cdkl3	3.59064	1.8924	2.62347	4.04253	4.00247	3.65618	4.47878	3.92611	5.03906
Cdkn1a	297.503	200.842	225.978	298.235	194.046	225.203	104.976	109.35	130.618
Cdkn1b	2.37082	2.2282	2.22594	2.09272	1.74024	1.68754	3.15263	2.92371	2.33059
Cdkn2a	3.82555	3.19598	2.41849	5.28549	3.13607	4.13052	1	1	1
Cdkn2aip	10.0726	9.35896	9.85071	8.76316	8.27764	9.21763	7.95065	8.82444	6.20469
Cdkn2aipnl	85.2672	70.9134	84.2865	76.6214	58.6046	80.8084	50.9896	54.1773	47.4364
Cdkn2b	21.1428	4.37958	15.4217	4.92698	2.47963	5.57999	1.47973	1.18313	1
Cdkn2c	15.8639	19.154	19.7557	13.1376	16.5644	11.1049	30.1615	30.8803	30.113
Cdkn2d	81.2556	78.6382	69.3987	165.489	162.568	134.724	125.801	130.811	130.179
Cdkn3	20.3723	28.1799	21.0699	12.9705	16.3355	21.8977	10.9859	14.5754	10.0589
Cdo1	10.8721	1.18821	8.36101	1	1	1	1	1	1
Cdon	1.86899	2.4187	2.22323	1.34477	1.75095	1.47117	1.71476	2.03787	2.10985
Cdpf1	14.5406	18.3364	17.4411	16.247	16.4093	18.1585	7.82103	7.784	10.2861
Cdr2	12.9653	15.7606	14.9623	17.5383	16.3989	13.5489	16.0713	18.868	17.5226
Cdr2l	1	2.2176	1	1	1	1	1	1	1
Cds2	15.8676	14.9227	14.6063	15.3604	14.4008	14.0278	18.8672	18.7654	18.4281
Cdt1	18.0099	25.2967	18.9328	17.6301	15.7325	23.1537	13.0293	18.0132	11.6578
Cdv3	70.3179	75.287	78.1481	92.9396	98.9049	112.565	68.1056	70.2948	68.8333
Cdyl	11.3945	11.3385	10.2926	15.7748	12.1855	13.0466	13.9748	15.2927	12.2095
Cdyl2	2.17442	2.31208	1.95948	2.78153	3.48209	2.96427	2.83948	3.07145	3.15041
Ceacam-ps1	1.82568	1.62394	1	1	1	1	3.53715	3.27102	2.90687
Ceacam1	1	1.17581	1.13739	1	1	1	1	1	1
Ceacam15	1.6578	2.13818	1.86772	1	1	1	1.00267	1	1
Ceacam16	1	1	1	1.02371	1	1	1	1	1
Cebpb	35.16	74.1639	28.3556	63.7401	59.9283	43.6535	60.5915	76.5299	92.1475
Cebpd	6.56018	11.7344	6.20423	5.53257	6.44451	4.35805	5.28883	6.91149	9.094
Cebpg	9.02179	8.72605	8.03891	10.0739	8.34641	8.39532	9.89339	9.85458	9.12701
Cebpz	23.4716	26.1596	25.44	19.7923	17.9816	23.4683	14.6724	16.1534	15.2008
Cebpzos	15.2707	14.9397	11.8133	11.3735	11.3511	12.2341	5.37634	5.54949	5.7495
Cecr5	9.58918	9.17183	8.65055	8.47587	9.0802	7.70896	6.59287	6.56797	7.66976
Cela1	20.3887	21.3846	19.0904	11.5147	9.22789	12.0818	10.3214	10.244	11.3611
Celf1	17.1783	22.7502	18.443	19.4319	18.7173	24.0166	13.7551	14.568	14.3728
Celf2	25.6548	19.8964	25.185	24.0363	20.1061	27.5214	14.6981	13.7829	15.5919
Celf4	1.41486	1.31053	1	1.01122	2.45351	1.42003	6.76541	6.12138	5.57226
Celsr1	1	1	1	1.02377	1	1.03232	1	1.2121	1
Cend1	1	1.41584	1.52622	1.20027	1	1	1	1	1
Cenpa	62.0867	71.6006	63.2633	61.6721	54.0028	69.609	30.5982	32.1021	33.1284
Cenpb	11.39	17.795	14.6744	13.4607	11.6473	15.9568	9.72063	12.2106	13.0245
Cenpc1	21.5777	22.507	25.6144	11.5678	13.4672	17.1015	9.17283	9.85375	11.525
Cenpe	11.4707	13.6291	12.5813	9.5811	8.7668	13.1814	5.05265	5.5443	4.93927
Cenpf	6.03481	6.82166	6.23029	4.58761	4.4953	5.52931	2.3097	2.79153	2.53471
Cenph	11.2626	16.0204	13.8754	12.3281	9.69297	18.4645	5.29848	7.24735	6.22968
Cenpi	9.58328	10.8599	11.0548	8.39351	8.37062	12.7294	3.65935	4.94186	5.00335
Cenpj	4.8429	4.64478	5.41977	3.52522	3.21216	3.91986	2.06765	2.95056	3.50249
Cenpk	17.3174	22.5841	18.0771	13.6722	12.1892	20.6219	6.94381	9.00373	7.40919
Cenpl	17.9703	19.9641	17.6002	13.1654	15.6055	18.5567	11.5744	12.434	13.9629
Cenpm	14.7649	17.1845	15.3665	9.55166	8.22414	14.1969	4.26019	5.96246	5.78816
Cenpn	8.24401	12.0631	10.3989	5.44208	7.51003	10.4162	5.82531	6.1698	5.60563
Cenpo	6.55582	6.20179	6.99316	5.70134	4.09089	5.93624	3.30419	3.54806	2.77286
Cenpp	13.7089	13.4803	12.0014	8.85573	10.8251	11.0737	6.08417	7.16749	6.2218
Cenpq	30.6793	33.5458	30.5571	20.5064	19.3455	25.7104	13.9616	16.1256	14.7828
Cenpt	14.326	15.1795	16.0813	15.3547	11.7523	17.4308	14.1751	13.6337	16.2632
Cenpu	3.48062	4.0635	3.81939	1.91207	2.05857	3.6725	1.05262	1.15524	1.68181
Cenpv	11.4322	14.0679	12.6236	19.3129	16.2544	19.4958	16.0746	18.6319	15.0657
Cenpw	15.6483	18.2353	16.1749	16.371	15.5431	16.2124	7.43866	11.8832	7.92357
Cep104	11.104	11.7013	11.2981	12.8117	11.5911	12.9812	11.6636	11.28	11.3463
Cep120	20.1403	23.1713	20.3556	19.9983	20.2008	18.4401	20.817	19.9324	18.4309
Cep128	2.74967	2.95973	3.65657	2.6241	2.3737	3.21899	1.40684	1.61712	1.53443
Cep131	1.67835	1.86935	1.76765	1.94489	1.24298	1.47281	1	1	1
Cep135	3.42147	3.90067	3.71017	3.53892	3.80025	5.29041	2.3724	2.30977	2.6457
Cep152	3.93018	4.24388	3.9062	4.27929	3.64849	4.54163	2.4396	2.2901	2.90595
Cep162	3.26978	3.22683	4.23266	2.96239	2.73622	3.72258	2.51354	1.97589	2.95906
Cep164	1.60315	1.59181	1.64525	2.04817	2.03849	1.82849	1.08832	1.35801	1.20098
Cep170	14.9241	13.6136	15.8001	14.4099	14.2832	13.7857	15.0829	16.2035	18.3379
Cep170b	10.4154	7.63758	8.97447	9.53666	6.81555	7.73745	7.82482	8.05507	7.2969
Cep19	15.0884	13.2164	12.9316	25.8637	22.2584	22.6317	17.0123	17.6807	17.9002
Cep192	21.8526	19.1323	22.7162	14.1095	14.7056	15.4048	13.497	16.9354	13.6834
Cep250	1	12.9528	16.4173	18.0294	12.8192	15.373	9.52656	13.2324	12.191
Cep290	1.94446	1.49936	2.05687	1	1.4604	1.37546	1.20204	1.2121	1.71888
Cep295	4.6595	5.09212	4.96853	3.03986	2.84712	4.40761	1.98084	2.39563	2.52565
Cep350	2.8271	2.69527	2.94741	3.3738	3.36399	3.44294	4.2711	4.03386	4.36388
Cep41	2.48059	2.3168	2.92585	2.72545	1.92358	2.39804	1.5167	1.5411	1.63288
Cep44	11.6093	14.1714	12.7161	10.0964	10.5613	10.7158	8.83384	10.0342	7.47247
Cep55	15.3671	22.8118	18.9569	18.7431	17.6141	23.4693	10.6061	12.234	10.2832
Cep57	19.7111	23.0793	21.2519	17.5739	17.3732	23.0515	12.6177	12.8967	11.8818
Cep57l1	6.68319	8.04075	7.06836	5.00585	4.74384	6.6826	6.65054	6.42653	5.5859
Cep63	9.79908	10.3857	12.0754	6.46984	7.37429	8.47791	5.83967	6.45633	6.26441
Cep68	4.67247	3.56649	5.08977	2.60723	2.51831	4.29592	1.10224	1.0337	1
Cep70	3.97992	3.92733	3.32802	1.93952	1.56925	2.3851	1.98423	1.77822	1.50965
Cep72	2.03977	2.83654	2.25232	1.50698	1.5859	2.5199	1.37505	1.3105	1.04615
Cep76	11.4011	12.1718	12.2846	13.8517	11.4804	14.9852	7.79416	9.6984	7.51259
Cep78	4.47167	5.26603	4.8883	4.40483	3.66425	5.99937	2.69419	2.88724	3.62244
Cep83	13.8222	14.6247	16.3841	13.6491	14.4031	15.8238	11.0956	13.2785	12.1556
Cep85	15.9348	16.7815	17.4991	16.5475	13.8988	17.7303	18.007	15.8752	18.4567
Cep89	8.35441	10.3036	9.66306	5.6118	4.73165	6.38598	2.62985	3.68796	4.29516
Cep95	3.23937	4.25255	4.36047	3.624	2.50316	2.90783	2.95583	3.10883	3.06101
Cep97	8.06614	7.99069	10.5429	7.67053	8.09178	7.43975	5.36275	6.32364	6.52497
Cept1	37.7156	38.679	34.5294	42.6011	47.7365	38.1195	60.1151	65.3434	68.5945
Cercam	3.49001	2.26722	3.55289	4.09345	4.1025	4.90035	3.38244	3.01687	2.43849
Cerk	37.8822	47.8001	36.633	24.4731	32.2233	22.3465	52.6632	51.0888	53.0689
Cerkl	1.86721	1.99868	1.75307	1	1.83013	1	2.2637	1.50827	2.2694
Cers2	134.221	125.933	139.323	150.022	143.151	159.59	111.316	108.572	122.281
Cers4	5.67192	4.86813	6.74017	4.87704	4.97731	4.96064	4.24678	3.63904	4.12522
Cers5	50.5822	47.5381	54.6041	55.5972	59.8176	57.6009	49.3944	49.8573	53.5294
Cers6	2.07495	4.13804	2.79199	8.91864	10.2277	8.41378	8.67515	7.4324	8.73675
Cetn2	46.6762	48.5569	46.2665	54.4538	53.4452	48.4591	34.7151	38.3937	33.7244
Cetn3	103.368	103.188	106.115	75.1174	71.4293	90.6622	61.4893	54.1992	57.1259
Cetn4	7.82081	6.13816	6.47857	15.4886	15.4778	9.76173	17.8436	15.0344	16.3013
Cfap20	31.2281	41.2244	35.0805	59.6229	63.2941	63.2003	54.4454	58.8677	57.0347
Cfap36	32.3415	27.9381	34.1466	17.874	18.3552	22.5154	13.4978	11.4286	11.9953
Cfap45	1	1	1	1	1	1	1.05583	1	1.05648
Cfap74	1.11158	1.08539	1	1	1	1.25877	1	1	1
Cfap97	7.01245	4.73648	6.77677	3.44318	3.57278	3.53811	2.67477	2.62393	2.50404
Cfb	1.14226	1.08492	1	1	1	1	3.07516	1.34448	9.73975
Cfdp1	110.284	107.877	113.451	81.7211	90.2246	99.6027	69.7449	69.3553	67.6977
Cfh	1	3.33716	1	1	6.35487	1	1	1	1
Cfl1	1185.69	1283.35	1155.01	1349.39	1464.8	1463.03	982.396	887.928	930.97
Cfl2	3.29557	11.181	3.65218	4.16147	8.31255	4.41599	9.69906	10.6424	9.94756
Cflar	17.3003	12.8807	16.316	14.8569	15.106	12.614	17.8979	16.5242	18.366
Cfp	4.62204	4.1776	7.66405	1	1.09735	1	1	1	1
Cggbp1	31.8674	34.5877	27.6683	26.7831	28.1672	25.401	26.6189	23.6718	23.5669
Cgref1	1.79295	1.21644	1.9365	4.54473	3.16699	5.33212	3.76485	4.23186	4.46575
Cgrrf1	16.2625	18.6735	18.5528	16.1376	15.492	13.8496	17.2094	15.1654	20.1538
Ch25h	1.19982	19.439	1	1	14.5973	1	1	2.62569	7.92197
Chac1	1	1	1	5.87241	8.18055	1.29092	11.4047	11.4773	10.2916
Chac2	10.022	9.38172	10.6008	7.19676	7.31621	7.05782	5.57012	4.70781	4.31513
Chaf1a	34.0423	42.5563	40.72	32.8115	30.0897	47.6813	18.2386	20.6715	16.7251
Chaf1b	27.3299	31.5593	30.0127	19.5559	18.5615	29.0618	8.60324	10.1957	10.1642
Champ1	15.695	12.9372	15.9015	12.2801	11.8401	15.9002	7.56142	8.34437	7.92358
Chchd1	116.166	114.935	116.111	114.866	101.677	121.722	62.6689	72.0863	72.1069
Chchd10	1	5.17133	2.35688	11.8937	7.22368	11.2146	3.40496	3.14858	4.29333
Chchd2	400.309	443.536	394.525	524.53	479.707	459.164	345.926	382.05	359.529
Chchd3	40.7442	41.7298	41.9392	41.9143	42.4597	43.9422	34.2608	38.8415	34.3397
Chchd4	68.2734	65.9823	66.0499	55.3916	53.6007	65.9471	25.346	29.6589	29.6986
Chchd5	7.92944	6.53518	8.41192	7.4304	8.2899	6.75993	8.19929	7.07617	6.52533
Chchd6	8.05357	11.9378	9.41365	11.3931	8.29914	11.3679	4.31969	4.28485	6.46481
Chchd7	35.9227	44.7091	31.4422	23.7756	22.1543	25.1653	33.3484	33.3955	27.0965
Chd1	18.2042	16.9366	18.4472	18.5303	16.5296	19.6266	15.3681	15.1719	15.1813
Chd1l	15.7343	18.4302	17.7109	11.1782	12.1198	15.8234	9.20542	9.41252	10.1419
Chd2	2.35393	2.2558	2.92148	3.10777	2.66727	2.88601	2.9297	3.05687	2.88627
Chd3	8.74846	8.54937	11.6971	5.82153	5.53977	7.03024	3.60206	4.10351	5.51323
Chd3os	1.56231	2.33464	2.75761	1	1	1.35556	1	1	1
Chd4	19.5713	18.2677	21.8993	22.4037	20.6536	22.3044	18.3807	16.8824	17.8835
Chd6	2.11413	2.38452	2.28901	1	1	1.26195	1.16707	1.54311	1.37644
Chd7	3.93461	3.86972	4.76053	22.4714	16.6159	18.1626	8.93973	9.66261	11.1706
Chd8	4.45313	4.55904	5.04979	4.13599	4.69534	4.96788	4.40543	4.66114	3.8976
Chd9	3.75766	3.63291	3.87157	2.92602	2.82484	2.71043	2.98181	2.97634	2.97596
Chdh	1	2.6295	1	1	1	1	11.9845	15.5718	11.633
Chek1	5.05815	4.93816	4.141	3.54173	2.17278	5.49778	2.0764	1.21792	1.24406
Chek2	6.55369	5.58965	6.12283	4.23388	3.29468	3.58284	2.65616	3.12776	3.09335
Cherp	34.1249	33.8864	31.9244	30.3629	24.2903	33.825	18.9279	21.0145	20.4524
Chfr	37.2027	34.0232	40.5327	31.0842	28.9619	32.0301	29.6916	27.3434	30.6573
Chic2	57.972	66.2578	55.8956	82.7159	77.7489	75.1864	114.801	97.387	112.309
Chid1	13.4931	13.2005	12.2672	9.60632	12.325	9.03014	13.5619	15.6563	12.9276
Chil1	1	1.88645	1	1	1	1	1	1	1
Chil3	1	5.85185	1	1	8.9709	1	5.36939	23.1106	4.06759
Chil4	1.71415	8.66246	1	1	34.7582	1	1	9.46464	6.90151
Chka	6.1734	7.04113	6.03349	4.01036	4.18765	4.42463	6.11417	5.32312	4.60597
Chkb	13.7993	12.1591	16.8565	14.4395	11.4321	14.4245	10.9271	11.2201	15.2505
Chm	22.1158	16.6469	22.3911	25.3494	22.3323	25.1717	22.0977	21.4281	21.3004
Chml	1.01637	1	1	1	1	1	1	1	1
Chmp1a	84.0827	81.5135	77.9572	68.718	61.4382	68.3259	66.2823	63.4821	67.1246
Chmp1b	22.4235	21.1887	23.6973	31.1288	32.4825	24.5033	43.4329	39.6155	40.8536
Chmp2a	130.182	137.444	128.661	112.651	112.495	98.9191	151.227	139.034	146.852
Chmp2b	29.9083	22.1292	23.6122	29.163	24.7645	25.2528	22.7793	20.178	20.0456
Chmp3	30.924	37.0425	35.3832	29.3437	28.353	31.0515	23.4644	26.1351	24.6005
Chmp4b	10.0378	12.1753	12.3239	23.8326	27.1228	18.6851	22.0769	22.2704	26.4259
Chmp5	86.3001	78.5619	79.1648	69.9175	75.4143	57.0796	92.1937	87.0014	98.4877
Chmp6	46.8835	44.1861	45.4471	36.2389	33.5489	40.0441	29.7496	26.8097	27.5043
Chmp7	39.0397	39.7315	39.4255	30.1278	29.9587	34.8155	28.378	26.392	30.1166
Chn2	25.3041	21.7051	30.1134	9.05126	10.1399	13.2725	7.03245	8.51153	6.10482
Chordc1	83.0242	82.471	76.195	67.9351	64.7405	83.1744	48.8031	47.7328	47.4629
Chp1	57.2233	49.2876	49.3558	49.9945	51.5039	46.1594	59.0453	45.4669	50.2908
Chpf	41.1111	42.1152	37.5944	36.4105	34.6929	26.0548	49.2524	52.6112	42.1212
Chpf2	45.5838	43.2273	53.933	46.7789	44.7633	40.401	68.2692	67.1662	65.5318
Chpt1	6.06821	6.84749	8.09225	2.82826	4.40509	4.98912	2.42009	2.5359	4.25148
Chrac1	78.6022	75.7934	83.0596	56.1947	43.1151	54.2863	42.5748	40.7438	45.0132
Chrna1	1	1	1	1	1	1.21966	1	1	1
Chrnb1	1	1	1.09299	1.36334	1.30385	1	2.5556	2.27438	2.46693
Chst1	1	1	1	1	1	1	1.23305	1	1.46921
Chst10	4.20587	3.8613	4.02819	2.56225	3.32115	3.67997	2.25653	2.162	2.53601
Chst11	5.00381	6.14056	4.30664	3.99363	5.63161	2.99767	7.17419	7.0785	6.12561
Chst12	150.252	123.853	108.824	93.5367	100.544	76.3386	138.022	115.301	114.184
Chst14	7.08392	7.16142	5.10481	4.70631	5.05714	4.28965	3.90451	4.76958	3.60246
Chst15	1	1	1	1	1.37706	1	5.63822	6.86908	5.69296
Chst2	2.9447	3.33036	3.53837	2.76533	1.65535	2.9158	1.6904	1.67719	2.57735
Chsy1	31.2803	37.2747	38.321	37.8427	33.9721	39.792	32.1612	29.9825	35.284
Chsy3	1	1	1	1	1	1	4.25331	2.55232	3.07525
Chtf18	12.6402	14.6088	13.7157	6.6628	7.51051	12.4975	4.03354	6.14539	4.04917
Chtf8	22.2074	26.3539	22.4778	21.2447	19.6862	21.5917	16.9789	18.9547	17.0736
Chtop	37.8149	38.3211	38.6796	32.7921	31.4751	38.7551	30.8846	31.0226	30.168
Chuk	43.9692	36.2554	42.5219	42.3023	39.1636	41.4553	36.4896	37.3832	44.2854
Churc1	92.5233	94.6683	90.8278	77.3132	72.652	78.9105	62.9807	71.5824	60.8015
Ciao1	16.9783	16.5208	16.3595	13.8341	13.5422	14.4925	13.2956	12.1198	13.3547
Ciapin1	21.2965	20.3456	23.0795	17.8138	15.5856	20.1196	12.1121	12.5558	12.4594
Ciart	1.07396	1.57989	2.1717	7.26097	7.51327	3.15539	4.86622	5.79324	5.64629
Cib1	82.975	76.0843	81.248	91.8724	65.038	83.518	44.1669	50.8377	51.8329
Cib2	1.93846	1.88847	1.29983	1.57013	4.17286	2.00207	9.80567	13.1977	13.4453
Cic	5.09814	6.05688	5.18635	7.10718	6.46573	5.51597	7.89233	7.65675	7.76056
Cideb	1.62408	1.98634	1.19121	2.08645	1.70754	2.15386	1.06768	1	1.02358
Cinp	18.4024	21.3055	21.2035	24.8918	21.5128	28.3647	11.45	12.32	15.15
Cipc	7.7611	7.68573	7.77904	10.3725	10.2742	9.93673	9.32696	9.57951	9.02848
Cir1	8.45269	8.02155	8.31207	8.1757	7.46068	6.69212	8.05869	5.96659	7.88702
Cirbp	15.1953	16.8432	22.9135	10.4722	8.65176	14.0659	18.3439	15.8525	20.0115
Cirh1a	71.8998	70.014	69.7885	72.4124	68.9928	87.8565	43.6521	40.9052	43.7725
Cisd1	93.7246	89.2282	90.2337	98.798	95.8217	126.154	58.5645	58.9294	64.8462
Cisd2	27.6564	28.3306	29.8693	27.2649	28.924	33.942	20.4053	21.1312	21.093
Cisd3	131.993	106.933	127.595	139.094	112.854	165.96	48.3874	58.0459	51.7516
Cish	187.008	168.535	196.03	214.623	205.249	188.28	252.936	280.227	279.93
Cit	1.72226	1.92475	1.52723	2.09734	1.64066	2.85999	1	1.06233	1.09679
Cited2	14.417	17.9583	13.8238	107.37	65.9409	68.0899	103.135	80.3471	94.6084
Cited4	29.773	52.6755	38.2482	2.91079	4.95553	4.75311	2.45431	3.11365	5.01954
Ciz1	15.6177	18.1502	17.9221	11.415	13.0353	13.6478	14.5274	15.0784	17.0205
Ckap2	15.9174	20.4613	15.1762	11.8798	11.791	14.1793	5.31478	6.68406	6.97275
Ckap2l	29.143	35.4868	29.5217	22.657	21.8611	29.9163	13.8093	12.5953	13.5804
Ckap4	1.83429	25.007	1.92683	3.3986	12.6032	1.4388	6.76285	9.47144	9.97085
Ckap5	30.8729	31.4364	31.6135	26.3469	25.3213	31.037	18.0732	19.1991	18.1758
Ckb	249.901	229.723	178.532	206.34	228.844	123.14	107.77	151.131	147.724
Cklf	52.8292	55.5056	57.1088	48.5019	47.8721	46.6773	65.3797	67.1575	67.1968
Ckm	1.05624	1	1	1	1	1	1	1	1
Ckmt1	1.77637	1	1	1	1	1.37375	1	1	1
Cks1b	231.27	285.345	228.948	295.783	299.438	306.95	189.578	196.76	173.048
Cks2	125.19	144.999	140.048	146.705	140.827	192.645	88.3057	96.1821	81.1638
Clasp1	11.0332	10.1415	11.8049	11.5833	8.94613	13.4748	4.99925	5.87374	5.85779
Clasp2	5.23443	4.26384	5.51337	6.94098	7.15307	7.87085	7.6916	7.971	6.9728
Clasrp	7.19413	9.1609	9.81175	7.87281	7.21916	10.2608	5.01845	4.26213	6.2788
Clcc1	24.2717	27.6275	29.244	24.9301	22.4918	25.9206	17.2296	18.0531	17.8685
Clcf1	1	2.20635	1.27698	1.47448	1.85067	1.3582	2.52475	3.4865	4.84119
Clcn3	16.4259	12.0026	15.2761	18.1395	19.394	14.9768	15.0771	15.5387	13.4734
Clcn4	17.5528	19.9797	19.2397	11.5565	12.1463	12.5941	11.8082	10.3945	11.7825
Clcn5	6.04708	5.16014	4.67988	6.65406	7.15316	7.5475	8.03924	7.6622	6.43637
Clcn6	1.69212	2.1525	3.09204	2.83739	2.83139	2.91724	2.90918	1.78382	2.42596
Clcn7	9.76212	9.81845	11.0348	8.77422	7.25896	7.67862	8.42999	7.88878	8.65024
Cldn12	3.02455	5.30277	2.11106	3.63758	4.60825	2.09559	3.36138	3.6018	3.48855
Cldn18	1	1.64725	1	1	1	1	1	1	1
Cldn34c1	3.56944	5.06779	3.0288	1.84879	1.65986	1.81254	4.11537	2.89754	3.30716
Cldn7	1.69083	1	1	1.24168	1.71182	1.3586	13.296	11.762	9.88922
Cldnd1	340.033	301.525	311.652	128.459	188.639	159.963	128.085	117.791	129.043
Clec10a	1.36881	1	1	1	1	1	1	1	1
Clec11a	1	1	1	1	1	1	4.2257	4.55207	7.17655
Clec16a	3.49354	3.39058	3.51006	2.16397	2.60912	2.62519	1.62283	1.77833	2.29554
Clec2d	1.1687	1.38607	1.00579	2.13996	2.9695	2.34213	5.78794	5.60298	6.16538
Clec2i	3.61163	1	3.06059	1.54044	1	1	1	1	1
Clec2l	1.36548	1.32176	2.0361	6.54734	10.6831	4.88599	10.1386	14.7106	12.0145
Clec7a	1	1	1	1	1	1	1	1.29337	1
Clgn	3.58393	2.55454	3.58775	2.42264	1.37256	1.45501	1	1	1
Clhc1	8.61641	14.6308	9.878	9.23538	8.77743	11.2985	4.44783	3.32998	3.77896
Clic1	357.274	385.951	362.834	387.188	422.681	443.097	410.896	376.961	405.555
Clic4	41.424	54.1294	40.0433	83.7586	76.0049	82.1688	76.9239	56.5621	82.7492
Clic5	1	1.17525	1	1	1	1	1	1	2.27967
Clint1	120.525	122.25	114.233	107.989	113.046	105.603	116.258	119.13	124.315
Clip1	20.3953	21.1634	24.1771	23.9448	22.8571	25.4939	20.0835	21.2936	22.2397
Clip2	2.63956	3.22517	2.72347	4.55928	4.32078	2.99349	5.43117	5.36227	6.04083
Clip3	3.29215	2.32005	3.16567	1.75867	1.77258	1.60498	1.97412	1.73249	1.94234
Clk1	22.4777	27.8737	21.8906	22.5293	25.8489	19.6884	24.8063	30.6653	23.3568
Clk2	10.0552	10.9164	12.7586	11.4332	10.9121	12.4359	10.3535	12.9564	12.2156
Clk3	37.2768	38.9707	41.599	48.1225	47.6935	45.6189	53.5034	55.0324	54.6771
Clk4	16.2111	21.3702	18.8336	19.0136	18.6696	18.5612	23.1862	23.1063	23.1618
Cln3	29.9031	28.7762	33.7603	61.3608	68.6217	63.4544	34.6289	35.3917	33.3603
Cln5	22.6939	22.0994	21.5544	20.1623	21.5307	19.1678	26.1575	22.7727	21.8615
Cln6	12.8916	11.6257	13.7304	10.8356	11.6528	12.1344	13.2391	11.6912	9.73424
Cln8	1.78492	1.99156	1.62787	2.92896	2.82179	2.3091	2.85596	2.78409	2.4178
Clnk	4.55736	3.70538	4.07818	2.82654	3.48146	3.1564	1.98493	2.56951	3.43077
Clns1a	39.0131	37.9447	42.1893	45.66	43.207	48.1306	32.5642	32.9148	30.8501
Clock	1.27301	2.58391	1.96454	1.34398	1.58062	1.94787	1.75939	2.14834	1.58567
Clp1	36.8957	36.4531	35.5214	30.7652	29.2142	36.7665	25.5975	22.7912	27.2319
Clpb	12.1394	12.1975	12.8967	12.3743	10.8079	13.7348	6.29428	7.9756	7.47633
Clpp	59.6756	66.2098	61.3201	53.1767	48.9772	61.1808	32.6486	32.1829	29.3934
Clptm1	73.2842	74.7899	72.7161	50.863	56.5787	55.5048	51.8811	48.7844	50.5254
Clptm1l	128.322	115.471	128.857	110.172	136.209	112.055	133.339	140.723	131.523
Clpx	30.7167	27.6972	28.0421	35.8779	33.9595	37.0662	30.5363	34.9875	33.1137
Clspn	2.71084	4.05243	3.62915	3.28789	2.82869	5.36623	1.6264	1.45966	1.02785
Clstn1	5.46927	9.49077	6.33726	5.15422	7.446	6.4106	7.56566	8.26524	7.66887
Clta	72.0561	70.9319	80.9534	100.404	78.8244	97.488	70.2836	74.7854	73.1221
Cltb	30.1254	30.5926	28.6541	40.724	31.9383	39.3701	29.7643	28.0308	31.2223
Cltc	158.66	137.078	153.141	150.947	151.168	152.902	136.355	139.877	138.174
Clu	2.45455	6.71368	1	1.0874	16.1621	1	2.71101	7.68724	5.98165
Cluap1	10.1524	12.5546	10.7274	10.1299	8.21968	9.70825	7.21863	9.4891	7.88734
Cluh	36.8452	34.6246	42.7168	37.6194	32.2174	46.218	17.2327	18.0597	16.5174
Clybl	10.482	11.5597	13.1807	10.9596	15.3592	9.52759	14.7673	14.4022	15.7302
Cma2	1	1	1	1	1.1476	1	1	1	1
Cmah	4.36929	4.3293	5.06206	4.30298	4.38134	7.83282	1.32409	1.49411	1.19769
Cmas	73.4385	75.8167	69.2168	105.186	121.576	91.1249	112.414	132.169	118.713
Cmc1	21.5006	27.9721	23.9114	19.1563	17.1125	19.5661	14.1082	16.8272	15.7037
Cmc2	15.3644	19.3315	16.2936	12.3576	13.4759	17.6435	10.9278	13.1706	10.659
Cmip	23.8034	22.4495	22.0178	24.3328	23.0286	17.7775	25.5426	27.8133	27.0915
Cmpk1	148.411	134.336	145.047	149.075	143.601	149.607	139.958	148.266	144.736
Cmpk2	1	1	1	1	1.12736	1.18235	11.4867	2.76269	22.4555
Cmss1	9.71374	11.3998	11.6502	7.42578	8.87613	15.1561	4.33302	3.67029	2.67819
Cmtm3	9.30463	13.2671	11.2224	8.2503	8.68384	7.06622	10.1906	7.30768	7.614
Cmtm4	1	1	1	1.28009	1.1558	1.03673	1	1	1.00434
Cmtm6	112.4	95.4855	101.362	88.7216	83.3998	86.5216	106.554	105.918	108.29
Cmtm7	138.908	100.071	144.778	157.612	82.539	177.475	27.126	34.1671	32.8034
Cmtr1	36.0788	33.3258	38.4069	36.9507	29.6659	41.4454	31.7362	24.9131	31.752
Cmtr2	10.6278	9.83	11.6645	6.00197	6.30882	7.07709	4.34593	5.12866	3.95839
Cnbp	437.683	480.824	461.201	427.754	424.714	472.404	412.74	460.196	406.056
Cndp2	48.2879	66.1583	54.369	89.9522	121.717	90.6304	106.213	122.07	110.268
Cnep1r1	29.7161	32.7783	28.9215	26.6562	30.1319	28.3964	25.0255	29.514	27.6726
Cnih1	81.7825	97.8947	80.0329	71.7109	77.6957	74.6622	77.5275	83.6514	73.7889
Cnih2	2.52351	1.82113	1	1	1	1	2.45403	2.07467	2.8808
Cnih4	9.97953	12.7398	9.64768	9.52305	11.2407	12.1554	9.70314	10.1577	9.34793
Cnksr3	1.06252	1	1.09737	1	1	1	1	1	1
Cnn2	214.347	202.784	217.584	175.742	179.168	170.359	117.967	130.201	116.92
Cnn3	4.8426	25.0661	4.10994	6.82636	17.8352	5.08322	7.77036	10.841	13.4267
Cnnm2	45.4247	42.7666	45.0111	36.4228	38.3701	26.7736	47.9032	56.6226	51.9152
Cnnm3	4.42552	4.62702	4.31227	3.61724	2.84917	3.8335	2.27826	2.08725	2.20503
Cnnm4	2.06415	2.94169	2.27074	2.12101	1.9634	2.22795	2.02342	2.15971	1.58805
Cnot1	46.1129	37.8506	41.4736	37.5854	37.7949	46.2254	30.6599	30.0713	31.7015
Cnot10	27.9045	28.4377	27.4471	21.1739	17.3713	28.8243	13.0086	13.2687	14.799
Cnot11	20.7457	22.756	19.6655	19.5602	18.7545	22.0276	17.2589	18.4024	16.4648
Cnot2	50.2102	48.581	51.6671	30.5621	36.6067	41.5707	34.5066	33.4913	34.9384
Cnot3	27.8349	26.9966	28.205	22.7928	22.2905	26.5272	20.6704	20.0555	21.2409
Cnot4	13.9738	15.4151	13.3206	12.3096	12.6504	10.6377	11.5426	10.6667	11.5043
Cnot6	61.874	65.0088	59.6398	52.4726	54.4393	59.7981	50.1196	53.2692	45.8101
Cnot6l	12.2068	10.831	12.2788	22.2865	22.5945	22.4508	24.1516	24.9712	27.1946
Cnot7	44.3001	42.8129	45.859	45.6792	46.6175	45.4961	33.0266	34.3619	36.9183
Cnot8	51.3976	49.3047	45.6063	46.2262	44.0357	44.3671	43.6591	43.2291	45.6609
Cnot9	39.0115	38.8773	40.7951	33.5804	29.7582	42.2077	19.1652	19.8382	18.9903
Cnp	91.5271	72.5395	72.951	50.7096	42.3991	44.9442	57.7893	47.51	59.0158
Cnppd1	20.6336	22.3629	22.5651	28.7836	28.8656	27.6695	40.1394	32.3819	36.8115
Cnpy2	85.6866	90.0953	82.3178	43.9748	57.3461	47.2756	92.2265	72.5421	65.3824
Cnpy3	47.9672	48.0936	46.9993	20.3879	20.8029	23.8935	21.9734	22.352	20.5733
Cnpy4	23.9042	26.1204	23.6443	15.4397	18.5056	16.7759	20.3192	18.3995	18.6015
Cnr2	1.273	1.17316	1.48127	1	1	1.00468	1	1	1
Cnrip1	6.00756	4.95031	8.1317	1	1.6663	1.91176	1	1	1.23886
Cnst	16.4837	11.6248	13.7725	10.9205	10.7476	11.4272	10.0243	10.5198	8.94854
Cntln	1.95626	2.26351	2.37695	1.09803	1.12428	1.19778	1.7329	1.49805	1.70441
Cntn1	29.1006	13.9425	27.9422	13.1509	10.148	14.5179	13.6314	10.7786	12.6576
Cntnap2	1	1	1	1	1	1	1.25159	1	1.41858
Cntrl	13.6824	12.9695	15.6018	11.1519	10.4943	13.8845	9.98745	10.3115	12.6787
Cntrob	2.70802	2.47893	3.02394	3.28005	2.04569	4.09145	1.53494	1.70051	1.91477
Coa3	125.239	134.428	116.134	98.4433	89.985	121.703	74.5515	81.9501	68.7168
Coa4	12.712	11.5848	11.3482	8.62285	7.21521	8.53119	6.80824	10.9379	6.9031
Coa5	53.0933	42.1343	53.631	33.3602	34.0418	38.885	24.6256	23.266	25.1236
Coa6	23.6351	25.8689	22.1055	27.7735	18.3819	21.8739	14.0466	17.2282	15.9482
Coa7	6.19119	8.17862	6.15891	5.61633	4.70794	6.8471	3.45013	3.81373	2.86972
Coasy	12.5664	11.9002	12.8152	13.2413	11.3151	13.2348	9.23167	11.2129	10.4399
Cobll1	30.9695	24.4461	31.8324	17.215	18.6198	20.6274	18.7953	20.1255	20.1902
Coch	1	1	1	1	1	1	10.7893	19.7599	13.4768
Cog1	35.764	31.2228	34.6424	22.3613	20.708	23.0951	22.3487	23.4712	26.3628
Cog2	35.7793	29.3684	31.1406	24.6425	25.6465	26.5492	22.159	23.5665	24.0658
Cog3	13.874	13.7908	14.9136	15.8292	18.4026	15.0735	14.891	17.9572	17.7285
Cog4	21.8557	22.1368	22.2786	15.8207	14.7585	17.5355	14.2978	13.8022	15.8999
Cog5	9.29016	7.35411	8.3915	6.72272	6.7469	6.50078	4.82133	5.20887	4.8984
Cog6	25.5059	25.8801	25.1729	19.5317	30.2301	18.3452	30.1861	31.3982	32.0715
Cog7	11.8494	9.60858	10.3147	9.45418	9.00147	10.24	7.88457	9.15567	9.34509
Cog8	29.5849	27.6292	28.2147	21.0442	20.2384	21.623	23.3539	25.1516	24.5274
Coil	8.17447	9.25752	7.92502	5.43133	4.13596	7.14927	3.42659	3.62661	4.40735
Col16a1	1.72304	1.47133	3.50367	1.47962	1	1	1	1	1
Col18a1	102.927	116.951	96.6016	240.285	281.551	139.475	425.818	592.062	411.16
Col1a1	1.73145	50.5801	1	2.12842	31.0763	1	1	2.3875	19.6946
Col1a2	1	41.1107	1	2.71424	26.3586	1	1	1	10.815
Col2a1	1	1	1.30157	1	1	1	1	1	1
Col3a1	1	11.279	1.35448	1	45.5153	1	1	1	6.78457
Col4a1	1	9.38944	1	1	3.41702	1	1	1	3.09025
Col4a2	1	5.52028	1	1	2.32222	1	1	1.06711	2.02221
Col4a3bp	3.60627	3.51435	3.22559	5.08302	4.7908	4.90167	4.10589	5.02725	4.38556
Col4a5	1	1.11028	1	1	1	1	1	1	1
Col5a1	2.66769	4.65494	2.31294	1.23512	2.80501	1.07264	1	1	1.57528
Col5a2	1	2.46012	1	1	1.42174	1	1	1	1
Col5a3	1	1	1	1	1	1	3.04764	1.69886	2.6926
Col6a1	1	16.8033	1	1	2.73167	1	1	1	1
Col6a2	1	10.4625	1	1	2.40889	1	1	1	1
Colec12	3.09906	9.31764	3.078	9.10044	14.6449	2.96332	34.8179	33.8566	24.199
Colgalt1	41.481	37.3091	41.6641	49.3108	48.6935	46.5008	58.8579	53.5781	45.3837
Commd1	88.3359	102.702	88.9378	74.518	70.8301	84.8121	57.8167	58.6168	55.1358
Commd10	33.3267	23.3638	30.3963	26.6564	25.7705	28.2219	23.3576	22.9141	22.4618
Commd2	14.8225	16.5681	14.9061	13.7222	13.4446	15.0071	11.9288	12.572	13.3463
Commd3	160.345	152.957	150.055	124.194	111.266	123.352	91.9225	104.078	91.171
Commd4	81.778	88.3891	89.0467	77.7304	71.7296	71.6637	61.9262	80.7104	76.1788
Commd5	24.0228	22.6899	23.018	18.4312	19.3331	15.8817	18.1693	19.0533	21.5746
Commd6	44.0531	41.1621	47.5225	42.7963	38.3638	35.2912	34.1432	36.7972	35.7762
Commd7	30.7554	28.2427	29.9847	24.4052	22.1056	26.4819	19.0157	21.4627	21.5652
Commd8	19.9681	20.7889	21.2761	15.7674	15.9492	17.1973	13.9873	13.732	13.998
Commd9	13.2192	11.7134	14.7406	16.4419	9.37214	14.9983	8.31076	6.00004	7.32055
Comt	42.2818	39.189	42.4685	41.0604	35.8689	50.7619	35.1463	34.1467	37.0654
Comtd1	9.40033	9.00641	8.78048	8.9072	6.68243	8.6378	6.20238	6.25199	5.52349
Copa	160.663	147.186	152.249	146.878	167.259	132.342	188.206	186.43	181.785
Copb1	100.963	91.8057	96.2362	78.8038	84.5575	70.9357	89.4894	96.2931	86.5054
Copb2	97.9182	98.0353	92.3751	84.7509	108.646	88.981	106.596	113.424	109.42
Cope	222.99	245.667	207.9	253.724	275.971	189.823	331.547	363.477	345.6
Copg1	86.5157	87.2868	86.266	82.2753	93.379	78.1256	116.111	130.83	130.826
Copg2	18.5081	12.647	17.9985	13.1713	12.7071	11.9761	10.7787	11.3492	10.1901
Coprs	9.11856	12.3491	11.6451	12.5763	10.1047	15.4162	5.01138	5.03369	4.14196
Cops2	32.621	34.7965	35.3633	33.6421	29.3365	39.0447	21.6804	25.181	24.5417
Cops3	94.1096	93.0291	95.8182	66.7321	69.2448	87.5968	48.6028	61.8347	52.1353
Cops4	152.906	133.863	138.581	106.493	114.835	131.571	88.6689	94.9815	89.8945
Cops5	98.7021	109.48	114.84	96.3342	94.1317	116.434	66.9808	78.2325	80.8261
Cops6	270.498	283.952	250.632	191.883	193.721	221.388	162.425	179.124	175.062
Cops7a	54.5541	61.5338	58.0555	35.8129	36.2032	37.1675	30.7861	35.1147	31.0645
Cops7b	16.9749	16.6111	17.6703	17.2481	14.2478	18.5059	9.91142	9.49035	11.1014
Cops8	52.8181	55.8757	52.8881	46.7826	44.7054	51.711	29.027	31.2379	31.3225
Copz1	111.225	118.091	115.691	107.268	115.42	112.876	104.232	101.151	100.792
Copz2	9.21984	11.7588	8.01921	9.60997	11.8315	5.49814	27.5239	27.7857	25.6739
Coq10a	4.89518	5.05777	6.0712	4.57601	3.77598	3.36684	3.84509	3.31825	3.35314
Coq10b	22.6278	24.4488	21.7686	20.5349	24.6079	17.6016	26.4602	27.9417	27.8035
Coq2	32.4207	28.7946	32.078	23.8248	21.1698	26.5908	20.7329	19.2848	22.0842
Coq3	14.6325	14.4698	14.2372	10.8356	9.60506	11.7958	6.75013	7.12386	6.3198
Coq4	2.98129	4.88628	4.0172	5.12654	5.13732	5.64947	2.35201	3.23259	3.58781
Coq5	20.5697	21.1228	20.1354	17.5508	18.287	21.4146	10.6025	9.24933	8.53144
Coq6	16.1556	16.4054	17.4811	9.33076	9.14077	13.3775	6.70123	6.99736	6.98029
Coq7	43.3196	53.8671	42.7432	38.9537	39.5021	49.2586	31.4606	37.2179	36.6505
Coq8a	10.4053	10.5208	9.55194	2.48424	1.51551	2.03258	2.89501	3.50985	2.28065
Coq8b	10.1868	9.08317	9.49444	9.69793	9.30355	7.62049	8.16047	9.98985	9.05323
Coq9	33.5114	32.307	35.5277	25.8619	23.6288	25.5894	19.4328	20.9257	22.699
Coro1a	489.655	460.463	516.233	596.605	510.561	537.186	356.475	453.958	381.453
Coro1b	171.742	162.24	164.048	126.436	114.851	120.963	149.719	151.681	158.804
Coro1c	132.47	134.622	136.307	112.681	106.64	133.201	67.3102	71.3016	68.9295
Coro2a	123.698	127.642	106.401	118.396	115.949	115.238	86.2484	85.7008	90.9513
Coro2b	8.64546	8.79605	4.9138	4.59111	3.23787	2.61798	4.88175	2.71667	3.67708
Coro7	35.4311	30.9423	39.7986	47.0843	39.1462	48.3643	39.4157	41.1198	40.1353
Cotl1	71.2222	113.954	70.442	92.1201	85.881	71.4068	63.8799	76.9498	68.62
Cox10	15.4755	17.1826	13.9004	9.68518	9.24099	13.0574	9.18785	9.17911	10.3955
Cox11	14.6837	16.3211	13.6065	13.6853	14.1546	15.3623	12.9765	13.7319	12.4801
Cox14	100.573	89.9642	97.7887	74.6995	62.6633	53.5315	58.2129	58.4891	63.0746
Cox15	15.2547	13.4641	14.7958	9.51388	8.85964	10.414	7.16074	8.02844	8.25172
Cox16	16.9646	16.4573	15.8762	16.1306	13.652	13.4107	10.2507	12.2976	11.3186
Cox17	488.197	433.312	434.652	335.469	310.621	318.568	303.443	351.038	335.142
Cox18	15.2921	16.1202	14.8411	14.1762	11.8932	17.3396	7.25768	7.85291	7.39069
Cox19	60.2252	58.5898	58.0276	55.4959	54.6941	55.9614	34.9639	42.2641	40.6059
Cox20	42.3053	55.9998	40.2708	47.1678	44.4662	61.8132	40.4799	34.1266	33.6972
Cox4i1	632.367	610.381	598.189	813.876	697.278	710.329	499.982	542.762	531.022
Cox4i2	1.69004	1.50328	1	1.06471	1	1.15101	1	1	1
Cox5a	432.284	427.11	424.788	545.58	489.725	561.985	350.433	369.039	332.293
Cox5b	329.142	402.709	348.307	382.161	421.978	411.57	306.873	337.509	318.811
Cox6a1	798.466	863.013	746.551	884.023	907.297	835.604	748.057	741.802	776.799
Cox6b1	612.415	696.162	654.268	650.225	762.639	770.621	584.467	481.773	544.127
Cox6b2	23.0453	8.59139	16.9716	16.8569	8.27496	14.7323	5.16725	7.44713	7.54269
Cox6c	610.426	628.512	564.662	717.704	641.824	644.137	392.293	478.954	448.439
Cox7a1	4.2022	5.07278	3.09829	15.3106	14.8251	6.22455	16.0939	18.8008	13.1161
[truncated: 9,593 more rows]
